# Supplementary material for: N′-[(E)-4-Benz­yloxy-2-hy­droxy­benzyl­idene]benzohydrazide
Source: Acta Crystallogr Sect E Struct Rep Online. 2012 Aug 25;68(Pt 9):o2785. doi: 10.1107/S1600536812036306 (PMC3435816; doi:10.1107/S1600536812036306)
Supplement: Supplementary file 1 [file e-68-o2785-sup1.cif]

##############################################################################
#                                                                            #
# This CIF contains the data in a paper accepted for publication in          #
# Acta Crystallographica Section E. It conforms to the requirements of       #
# Notes for Authors for Acta Crystallographica Section E, and has been       #
# peer reviewed under the auspices of the IUCr Commission on Journals.       #
#                                                                            #
# Full details of the Crystallographic Information File format               #
# are given in the paper "The Crystallographic Information File (CIF):       #
# a New Standard Archive File for Crystallography" by S. R. Hall, F. H.      #
# Allen and I. D. Brown [Acta Cryst. (1991), A47, 655-685].                  #
#                                                                            #
# The current version of the core CIF dictionary is obtainable from          #
# ftp://ftp.iucr.org/pub/cif_core.dic.                                       #
#                                                                            #
# Software is freely available for graphical display of the structure(s)     #
# in this CIF. For information consult the CIF software page                 #
# http://www.iucr.org/resources/cif/software.                                #
#                                                                            #
# This file may be used for bona fide research purposes within the           #
# scientific community so long as proper attribution is given to the journal # 
# article from which it was obtained.                                        #
#                                                                            #
##############################################################################
data_I
_audit_creation_method     SHELXL-97
_chemical_name_systematic
;
<i>N</i>'-[(<i>E</i>)-4-Benzyloxy-2-hydroxybenzylidene]benzohydrazide
;
_chemical_name_common     ?
_chemical_formula_moiety     'C21 H18 N2 O3'
_chemical_formula_sum     'C21 H18 N2 O3'
_chemical_formula_iupac     'C21 H18 N2 O3'
_chemical_formula_weight     346.37
_chemical_melting_point     ?
_symmetry_cell_setting     monoclinic
_symmetry_space_group_name_H-M     'P 21'
_symmetry_space_group_name_Hall     'P 2yb'
loop_
    _symmetry_equiv_pos_as_xyz
    'x, y, z'
    '-x, y+1/2, -z'
_cell_length_a     10.8053(6)
_cell_length_b     4.8952(2)
_cell_length_c     16.3601(10)
_cell_angle_alpha     90.00
_cell_angle_beta     95.813(2)
_cell_angle_gamma     90.00
_cell_volume     860.90(8)
_cell_formula_units_Z     2
_cell_measurement_reflns_used     5951
_cell_measurement_theta_min     2.3740
_cell_measurement_theta_max     28.1150
_cell_measurement_temperature     296(2)
_exptl_crystal_description     block
_exptl_crystal_colour     colorless
_exptl_crystal_size_max     0.35
_exptl_crystal_size_mid     0.30
_exptl_crystal_size_min     0.25
_exptl_crystal_density_diffrn     1.336
_exptl_crystal_density_meas     ?
_exptl_crystal_density_method     'not measured'
_exptl_crystal_F_000     364
_exptl_absorpt_coefficient_mu     0.090
_exptl_absorpt_correction_type     multi-scan
_exptl_absorpt_process_details     '(SADABS; Bruker, 2004)'
_exptl_absorpt_correction_T_min     0.9690
_exptl_absorpt_correction_T_max     0.9777
_exptl_special_details     ?
_diffrn_ambient_temperature     296(2)
_diffrn_radiation_type     MoK\a
_diffrn_radiation_wavelength     0.71073
_diffrn_radiation_source     'fine-focus sealed tube'
_diffrn_radiation_monochromator     graphite
_diffrn_measurement_device_type     'Bruker Kappa APEXII CCD'
_diffrn_measurement_method     '\w and \f scan'
_diffrn_detector_area_resol_mean     8.33
_diffrn_reflns_number     9033
_diffrn_reflns_av_R_equivalents     0.0242
_diffrn_reflns_av_sigmaI/netI     0.0152
_diffrn_reflns_theta_min     2.98
_diffrn_reflns_theta_max     24.99
_diffrn_reflns_theta_full     24.99
_diffrn_measured_fraction_theta_max     0.996
_diffrn_measured_fraction_theta_full     0.996
_diffrn_reflns_limit_h_min     -12
_diffrn_reflns_limit_h_max     12
_diffrn_reflns_limit_k_min     -5
_diffrn_reflns_limit_k_max     5
_diffrn_reflns_limit_l_min     -19
_diffrn_reflns_limit_l_max     19
_diffrn_standards_number     0
_diffrn_standards_interval_count     ?
_diffrn_standards_interval_time     ?
_diffrn_standards_decay_%     ?
_refine_special_details
;
Refinement of <i>F</i>^2^ against ALL reflections. The weighted <i>R</i>-factor
<i>wR</i> and goodness of fit <i>S</i> are based on <i>F</i>^2^, conventional
<i>R</i>-factors <i>R</i> are based on <i>F</i>, with <i>F</i> set to zero for
negative <i>F</i>^2^. The threshold expression of <i>F</i>^2^ >
\s(<i>F</i>^2^) is used only for calculating <i>R</i>-factors(gt) <i>etc</i>.
and is not relevant to the choice of reflections for refinement.
<i>R</i>-factors based on <i>F</i>^2^ are statistically about twice as large
as those based on <i>F</i>, and <i>R</i>- factors based on ALL data will be
even larger.
;
_reflns_number_total     1705
_reflns_number_gt     1593
_reflns_threshold_expression     I>2sigma(I)
_refine_ls_structure_factor_coef     Fsqd
_refine_ls_matrix_type     full
_refine_ls_R_factor_all     0.0327
_refine_ls_R_factor_gt     0.0292
_refine_ls_wR_factor_gt     0.0777
_refine_ls_wR_factor_ref     0.0820
_refine_ls_goodness_of_fit_ref     1.120
_refine_ls_restrained_S_all     1.118
_refine_ls_number_reflns     1705
_refine_ls_number_parameters     243
_refine_ls_number_restraints     3
_refine_ls_hydrogen_treatment     mixed
_refine_ls_weighting_scheme     calc
_refine_ls_weighting_details
         'calc w=1/[\s^2^(Fo^2^)+(0.0492P)^2^+0.0573P] where P=(Fo^2^+2Fc^2^)/3'
_atom_sites_solution_hydrogens     geom
_atom_sites_solution_primary     direct
_atom_sites_solution_secondary     difmap
_refine_ls_shift/su_max     0.005
_refine_ls_shift/su_mean     0.001
_refine_diff_density_max     0.119
_refine_diff_density_min     -0.143
_refine_ls_extinction_method     none
_refine_ls_extinction_coef     ?
loop_
    _atom_type_symbol
    _atom_type_description
    _atom_type_scat_dispersion_real
    _atom_type_scat_dispersion_imag
    _atom_type_scat_source
    'C' 'C' 0.0033 0.0016
                         'International Tables Vol C Tables 4.2.6.8 and 6.1.1.4'
    'H' 'H' 0.0000 0.0000
                         'International Tables Vol C Tables 4.2.6.8 and 6.1.1.4'
    'N' 'N' 0.0061 0.0033
                         'International Tables Vol C Tables 4.2.6.8 and 6.1.1.4'
    'O' 'O' 0.0106 0.0060
                         'International Tables Vol C Tables 4.2.6.8 and 6.1.1.4'
_computing_data_collection     'APEX2 (Bruker, 2004)'
_computing_cell_refinement     'APEX2 and SAINT (Bruker, 2004)'
_computing_data_reduction     'SAINT and XPREP (Bruker, 2004)'
_computing_structure_solution     'SHELXS97 (Sheldrick, 2008)'
_computing_structure_refinement     'SHELXL97 (Sheldrick, 2008)'
_computing_molecular_graphics
                      'ORTEP-3 (Farrugia, 2012) and DIAMOND (Brandenburg, 2010)'
_computing_publication_material
                        'SHELXL97 (Sheldrick, 2008) and publCIF (Westrip, 2010)'
loop_
    _atom_site_type_symbol
    _atom_site_label
    _atom_site_fract_x
    _atom_site_fract_y
    _atom_site_fract_z
    _atom_site_U_iso_or_equiv
    _atom_site_adp_type
    _atom_site_calc_flag
    _atom_site_refinement_flags
    _atom_site_occupancy
    _atom_site_symmetry_multiplicity
    _atom_site_disorder_assembly
    _atom_site_disorder_group
    O O1 0.08187(12) 0.6299(3) 1.18699(7) 0.0525(4) Uani d . 1 1 . .
    O O2 0.19313(15) 0.4504(4) 0.91841(8) 0.0610(4) Uani d D 1 1 . .
    O O3 0.43474(14) 0.3828(3) 0.76116(9) 0.0575(4) Uani d . 1 1 . .
    N N1 0.37436(15) 0.7368(4) 0.87075(9) 0.0471(4) Uani d . 1 1 . .
    N N2 0.44743(17) 0.8127(3) 0.81016(10) 0.0458(4) Uani d D 1 1 . .
    C C1 -0.1620(2) 0.5457(6) 1.27899(13) 0.0681(7) Uani d . 1 1 . .
    H H1 -0.1984 0.6716 1.2413 0.082 Uiso calc R 1 1 . .
    C C2 -0.2072(2) 0.5169(8) 1.35467(15) 0.0812(9) Uani d . 1 1 . .
    H H2A -0.2737 0.6235 1.3677 0.097 Uiso calc R 1 1 . .
    C C3 -0.1550(3) 0.3347(7) 1.40967(15) 0.0779(8) Uani d . 1 1 . .
    H H3 -0.1853 0.3174 1.4607 0.093 Uiso calc R 1 1 . .
    C C4 -0.0583(3) 0.1761(8) 1.39081(16) 0.0890(9) Uani d . 1 1 . .
    H H4 -0.0228 0.0501 1.4288 0.107 Uiso calc R 1 1 . .
    C C5 -0.0126(2) 0.2025(7) 1.31467(15) 0.0750(7) Uani d . 1 1 . .
    H H5 0.0528 0.0928 1.3015 0.090 Uiso calc R 1 1 . .
    C C6 -0.06386(17) 0.3899(5) 1.25910(11) 0.0500(5) Uani d . 1 1 . .
    C C7 -0.01383(18) 0.4243(5) 1.17735(11) 0.0531(5) Uani d . 1 1 . .
    H H7A 0.0203 0.2531 1.1600 0.064 Uiso calc R 1 1 . .
    H H7B -0.0798 0.4808 1.1361 0.064 Uiso calc R 1 1 . .
    C C8 0.14629(15) 0.6828(4) 1.12181(10) 0.0424(4) Uani d . 1 1 . .
    C C9 0.13243(17) 0.5416(4) 1.04847(11) 0.0464(5) Uani d . 1 1 . .
    H H9 0.0725 0.4054 1.0401 0.056 Uiso calc R 1 1 . .
    C C10 0.20779(17) 0.6026(4) 0.98724(10) 0.0431(4) Uani d . 1 1 . .
    C C11 0.29517(17) 0.8163(4) 0.99739(10) 0.0421(4) Uani d . 1 1 . .
    C C12 0.30438(17) 0.9593(5) 1.07174(11) 0.0501(5) Uani d . 1 1 . .
    H H12 0.3604 1.1034 1.0794 0.060 Uiso calc R 1 1 . .
    C C13 0.23345(17) 0.8937(5) 1.13355(11) 0.0493(5) Uani d . 1 1 . .
    H H13 0.2431 0.9886 1.1830 0.059 Uiso calc R 1 1 . .
    C C14 0.37200(17) 0.8897(5) 0.93334(11) 0.0470(4) Uani d . 1 1 . .
    H H14 0.4195 1.0484 0.9380 0.056 Uiso calc R 1 1 . .
    C C15 0.47098(17) 0.6182(4) 0.75527(11) 0.0427(4) Uani d . 1 1 . .
    C C16 0.54733(16) 0.7030(4) 0.68911(11) 0.0433(4) Uani d . 1 1 . .
    C C17 0.5333(2) 0.5618(5) 0.61561(12) 0.0565(6) Uani d . 1 1 . .
    H H17 0.4738 0.4244 0.6077 0.068 Uiso calc R 1 1 . .
    C C18 0.6065(2) 0.6223(6) 0.55402(13) 0.0671(6) Uani d . 1 1 . .
    H H18 0.5957 0.5273 0.5046 0.080 Uiso calc R 1 1 . .
    C C19 0.6950(2) 0.8216(6) 0.56521(14) 0.0673(7) Uani d . 1 1 . .
    H H19 0.7449 0.8610 0.5236 0.081 Uiso calc R 1 1 . .
    C C20 0.7105(2) 0.9643(6) 0.63802(14) 0.0655(6) Uani d . 1 1 . .
    H H20 0.7709 1.0998 0.6455 0.079 Uiso calc R 1 1 . .
    C C21 0.63653(18) 0.9069(5) 0.70001(13) 0.0532(5) Uani d . 1 1 . .
    H H21 0.6466 1.0048 0.7489 0.064 Uiso calc R 1 1 . .
    H H2' 0.4593(19) 0.9831(9) 0.8048(13) 0.047(6) Uiso d D 1 1 . .
    H H2'' 0.249(2) 0.514(7) 0.8883(16) 0.100(10) Uiso d D 1 1 . .
loop_
    _atom_site_aniso_label
    _atom_site_aniso_U_11
    _atom_site_aniso_U_22
    _atom_site_aniso_U_33
    _atom_site_aniso_U_12
    _atom_site_aniso_U_13
    _atom_site_aniso_U_23
    O1 0.0541(7) 0.0627(10) 0.0425(6) -0.0105(7) 0.0144(5) -0.0043(7)
    O2 0.0859(10) 0.0528(10) 0.0474(7) -0.0177(8) 0.0207(7) -0.0110(7)
    O3 0.0747(9) 0.0345(8) 0.0668(9) -0.0058(7) 0.0238(7) 0.0026(7)
    N1 0.0560(9) 0.0423(10) 0.0454(8) 0.0030(8) 0.0161(7) 0.0061(8)
    N2 0.0602(9) 0.0320(9) 0.0478(8) 0.0002(7) 0.0184(7) 0.0059(7)
    C1 0.0652(12) 0.0807(18) 0.0605(12) 0.0120(13) 0.0162(10) 0.0076(13)
    C2 0.0728(15) 0.103(2) 0.0724(15) 0.0086(16) 0.0311(12) -0.0023(17)
    C3 0.0884(17) 0.090(2) 0.0604(13) -0.0181(17) 0.0300(12) 0.0016(15)
    C4 0.106(2) 0.094(2) 0.0688(15) 0.0056(19) 0.0186(14) 0.0313(17)
    C5 0.0768(15) 0.0803(19) 0.0712(14) 0.0118(14) 0.0235(12) 0.0150(14)
    C6 0.0466(10) 0.0556(12) 0.0488(9) -0.0096(10) 0.0094(8) -0.0032(10)
    C7 0.0530(10) 0.0581(14) 0.0497(10) -0.0071(11) 0.0115(8) -0.0053(10)
    C8 0.0418(9) 0.0464(12) 0.0396(9) 0.0028(8) 0.0060(7) 0.0006(9)
    C9 0.0505(10) 0.0439(11) 0.0454(10) -0.0058(9) 0.0078(8) 0.0003(9)
    C10 0.0536(10) 0.0382(10) 0.0377(8) 0.0020(9) 0.0059(7) 0.0002(8)
    C11 0.0447(9) 0.0407(11) 0.0414(9) 0.0028(8) 0.0061(7) 0.0016(8)
    C12 0.0504(10) 0.0492(13) 0.0508(10) -0.0105(10) 0.0055(8) -0.0052(9)
    C13 0.0542(10) 0.0547(12) 0.0391(9) -0.0051(10) 0.0055(7) -0.0061(10)
    C14 0.0487(9) 0.0425(11) 0.0507(10) -0.0011(9) 0.0091(8) 0.0022(10)
    C15 0.0482(10) 0.0349(10) 0.0460(9) 0.0024(9) 0.0089(7) 0.0057(9)
    C16 0.0482(10) 0.0364(10) 0.0465(9) 0.0053(8) 0.0097(8) 0.0052(8)
    C17 0.0673(12) 0.0523(14) 0.0515(11) -0.0063(11) 0.0139(9) -0.0026(10)
    C18 0.0844(15) 0.0710(17) 0.0487(11) -0.0028(15) 0.0210(10) -0.0012(12)
    C19 0.0731(14) 0.0721(17) 0.0613(13) 0.0023(13) 0.0296(11) 0.0135(13)
    C20 0.0601(12) 0.0620(16) 0.0779(15) -0.0129(12) 0.0245(10) 0.0058(13)
    C21 0.0565(10) 0.0488(12) 0.0558(10) -0.0040(10) 0.0131(8) 0.0003(10)
_geom_special_details
;
All e.s.d.'s (except the e.s.d. in the dihedral angle between two l.s. planes)
are estimated using the full covariance matrix. The cell e.s.d.'s are taken
into account individually in the estimation of e.s.d.'s in distances, angles
and torsion angles; correlations between e.s.d.'s in cell parameters are only
used when they are defined by crystal symmetry. An approximate (isotropic)
treatment of cell e.s.d.'s is used for estimating e.s.d.'s involving l.s.
planes.
;
loop_
    _geom_bond_atom_site_label_1
    _geom_bond_atom_site_label_2
    _geom_bond_site_symmetry_2
    _geom_bond_distance
    _geom_bond_publ_flag
    O1 C8 . 1.356(2) ?
    O1 C7 . 1.440(3) ?
    O2 C10 . 1.346(2) ?
    O2 H2'' . 0.871(18) ?
    O3 C15 . 1.224(3) ?
    N1 C14 . 1.271(2) ?
    N1 N2 . 1.379(2) ?
    N2 C15 . 1.350(3) ?
    N2 H2' . 0.8500(11) ?
    C1 C6 . 1.372(3) ?
    C1 C2 . 1.383(3) ?
    C1 H1 . 0.9300 ?
    C2 C3 . 1.349(4) ?
    C2 H2A . 0.9300 ?
    C3 C4 . 1.363(4) ?
    C3 H3 . 0.9300 ?
    C4 C5 . 1.392(3) ?
    C4 H4 . 0.9300 ?
    C5 C6 . 1.369(4) ?
    C5 H5 . 0.9300 ?
    C6 C7 . 1.502(2) ?
    C7 H7A . 0.9700 ?
    C7 H7B . 0.9700 ?
    C8 C9 . 1.380(3) ?
    C8 C13 . 1.397(3) ?
    C9 C10 . 1.386(3) ?
    C9 H9 . 0.9300 ?
    C10 C11 . 1.407(3) ?
    C11 C12 . 1.398(3) ?
    C11 C14 . 1.447(2) ?
    C12 C13 . 1.367(3) ?
    C12 H12 . 0.9300 ?
    C13 H13 . 0.9300 ?
    C14 H14 . 0.9300 ?
    C15 C16 . 1.485(2) ?
    C16 C17 . 1.382(3) ?
    C16 C21 . 1.386(3) ?
    C17 C18 . 1.375(3) ?
    C17 H17 . 0.9300 ?
    C18 C19 . 1.365(4) ?
    C18 H18 . 0.9300 ?
    C19 C20 . 1.376(3) ?
    C19 H19 . 0.9300 ?
    C20 C21 . 1.382(3) ?
    C20 H20 . 0.9300 ?
    C21 H21 . 0.9300 ?
loop_
    _geom_angle_atom_site_label_1
    _geom_angle_atom_site_label_2
    _geom_angle_atom_site_label_3
    _geom_angle_site_symmetry_1
    _geom_angle_site_symmetry_3
    _geom_angle
    _geom_angle_publ_flag
    C8 O1 C7 . . 117.87(14) ?
    C10 O2 H2'' . . 104(2) ?
    C14 N1 N2 . . 118.70(17) ?
    C15 N2 N1 . . 116.64(16) ?
    C15 N2 H2' . . 125.7(15) ?
    N1 N2 H2' . . 116.2(15) ?
    C6 C1 C2 . . 120.5(2) ?
    C6 C1 H1 . . 119.8 ?
    C2 C1 H1 . . 119.8 ?
    C3 C2 C1 . . 120.2(3) ?
    C3 C2 H2A . . 119.9 ?
    C1 C2 H2A . . 119.9 ?
    C2 C3 C4 . . 120.3(2) ?
    C2 C3 H3 . . 119.9 ?
    C4 C3 H3 . . 119.9 ?
    C3 C4 C5 . . 120.0(3) ?
    C3 C4 H4 . . 120.0 ?
    C5 C4 H4 . . 120.0 ?
    C6 C5 C4 . . 120.0(3) ?
    C6 C5 H5 . . 120.0 ?
    C4 C5 H5 . . 120.0 ?
    C5 C6 C1 . . 119.1(2) ?
    C5 C6 C7 . . 120.6(2) ?
    C1 C6 C7 . . 120.4(2) ?
    O1 C7 C6 . . 107.46(16) ?
    O1 C7 H7A . . 110.2 ?
    C6 C7 H7A . . 110.2 ?
    O1 C7 H7B . . 110.2 ?
    C6 C7 H7B . . 110.2 ?
    H7A C7 H7B . . 108.5 ?
    O1 C8 C9 . . 124.68(17) ?
    O1 C8 C13 . . 115.18(16) ?
    C9 C8 C13 . . 120.13(16) ?
    C8 C9 C10 . . 120.04(18) ?
    C8 C9 H9 . . 120.0 ?
    C10 C9 H9 . . 120.0 ?
    O2 C10 C9 . . 117.22(18) ?
    O2 C10 C11 . . 122.05(16) ?
    C9 C10 C11 . . 120.73(17) ?
    C12 C11 C10 . . 117.55(16) ?
    C12 C11 C14 . . 120.68(18) ?
    C10 C11 C14 . . 121.77(17) ?
    C13 C12 C11 . . 121.99(19) ?
    C13 C12 H12 . . 119.0 ?
    C11 C12 H12 . . 119.0 ?
    C12 C13 C8 . . 119.49(17) ?
    C12 C13 H13 . . 120.3 ?
    C8 C13 H13 . . 120.3 ?
    N1 C14 C11 . . 119.8(2) ?
    N1 C14 H14 . . 120.1 ?
    C11 C14 H14 . . 120.1 ?
    O3 C15 N2 . . 121.87(17) ?
    O3 C15 C16 . . 121.75(18) ?
    N2 C15 C16 . . 116.34(18) ?
    C17 C16 C21 . . 119.04(17) ?
    C17 C16 C15 . . 118.32(18) ?
    C21 C16 C15 . . 122.54(18) ?
    C18 C17 C16 . . 120.6(2) ?
    C18 C17 H17 . . 119.7 ?
    C16 C17 H17 . . 119.7 ?
    C19 C18 C17 . . 120.2(2) ?
    C19 C18 H18 . . 119.9 ?
    C17 C18 H18 . . 119.9 ?
    C18 C19 C20 . . 120.06(19) ?
    C18 C19 H19 . . 120.0 ?
    C20 C19 H19 . . 120.0 ?
    C19 C20 C21 . . 120.2(2) ?
    C19 C20 H20 . . 119.9 ?
    C21 C20 H20 . . 119.9 ?
    C20 C21 C16 . . 119.9(2) ?
    C20 C21 H21 . . 120.1 ?
    C16 C21 H21 . . 120.1 ?
loop_
    _geom_torsion_atom_site_label_1
    _geom_torsion_atom_site_label_2
    _geom_torsion_atom_site_label_3
    _geom_torsion_atom_site_label_4
    _geom_torsion_site_symmetry_1
    _geom_torsion_site_symmetry_2
    _geom_torsion_site_symmetry_3
    _geom_torsion_site_symmetry_4
    _geom_torsion
    _geom_torsion_publ_flag
    C14 N1 N2 C15 . . . . 164.71(18) ?
    C6 C1 C2 C3 . . . . -0.1(4) ?
    C1 C2 C3 C4 . . . . -0.6(5) ?
    C2 C3 C4 C5 . . . . 0.3(5) ?
    C3 C4 C5 C6 . . . . 0.7(5) ?
    C4 C5 C6 C1 . . . . -1.4(4) ?
    C4 C5 C6 C7 . . . . 178.8(3) ?
    C2 C1 C6 C5 . . . . 1.0(4) ?
    C2 C1 C6 C7 . . . . -179.1(3) ?
    C8 O1 C7 C6 . . . . 175.83(17) ?
    C5 C6 C7 O1 . . . . -90.4(3) ?
    C1 C6 C7 O1 . . . . 89.8(2) ?
    C7 O1 C8 C9 . . . . -4.4(3) ?
    C7 O1 C8 C13 . . . . 176.89(17) ?
    O1 C8 C9 C10 . . . . -176.51(17) ?
    C13 C8 C9 C10 . . . . 2.1(3) ?
    C8 C9 C10 O2 . . . . 177.42(18) ?
    C8 C9 C10 C11 . . . . -2.9(3) ?
    O2 C10 C11 C12 . . . . -179.1(2) ?
    C9 C10 C11 C12 . . . . 1.2(3) ?
    O2 C10 C11 C14 . . . . 1.8(3) ?
    C9 C10 C11 C14 . . . . -177.93(18) ?
    C10 C11 C12 C13 . . . . 1.2(3) ?
    C14 C11 C12 C13 . . . . -179.66(19) ?
    C11 C12 C13 C8 . . . . -1.9(3) ?
    O1 C8 C13 C12 . . . . 178.99(18) ?
    C9 C8 C13 C12 . . . . 0.2(3) ?
    N2 N1 C14 C11 . . . . 179.39(16) ?
    C12 C11 C14 N1 . . . . 170.89(18) ?
    C10 C11 C14 N1 . . . . -10.0(3) ?
    N1 N2 C15 O3 . . . . -3.6(3) ?
    N1 N2 C15 C16 . . . . 178.67(15) ?
    O3 C15 C16 C17 . . . . 28.2(3) ?
    N2 C15 C16 C17 . . . . -154.05(19) ?
    O3 C15 C16 C21 . . . . -148.1(2) ?
    N2 C15 C16 C21 . . . . 29.7(3) ?
    C21 C16 C17 C18 . . . . -0.1(3) ?
    C15 C16 C17 C18 . . . . -176.5(2) ?
    C16 C17 C18 C19 . . . . 0.7(4) ?
    C17 C18 C19 C20 . . . . -0.6(4) ?
    C18 C19 C20 C21 . . . . -0.1(4) ?
    C19 C20 C21 C16 . . . . 0.6(4) ?
    C17 C16 C21 C20 . . . . -0.5(3) ?
    C15 C16 C21 C20 . . . . 175.6(2) ?
loop_
    _geom_hbond_atom_site_label_D
    _geom_hbond_atom_site_label_H
    _geom_hbond_atom_site_label_A
    _geom_hbond_site_symmetry_A
    _geom_hbond_distance_DH
    _geom_hbond_distance_HA
    _geom_hbond_distance_DA
    _geom_hbond_angle_DHA
    N2 H2' O3 1_565 0.8500(11) 2.090(8) 2.903(2) 160(2)
    O2 H2'' N1 . 0.871(18) 1.79(2) 2.592(2) 152(3)
_iucr_refine_instructions_details
;
TITL RH1 in P2(1)
CELL  0.71073  10.8053   4.8952  16.3601   90.000   95.813   90.000
ZERR     2.00   0.0006   0.0002   0.0010    0.000    0.002    0.000
LATT -1
SYMM  - X, 1/2 + Y, - Z
SFAC C  H  N  O
UNIT 42 36 4 6
MERG 3
OMIT 0 0 1
OMIT 1 0 0
OMIT  -3.00  50.00
L.S. 4
EQIV $1 x, y+1, z
HTAB N2 O3_$1
HTAB O2 N1
HTAB
ACTA
BOND   $H
FMAP 2
PLAN 20
DFIX 0.85 0.001 N2 H2'
DFIX 0.86 0.02 O2 H2''
CONF
HTAB
SIZE     0.25   0.30   0.35
TEMP    23.00
WGHT    0.049200    0.057300
FVAR       0.29453
O1    4    0.081869    0.629902    1.186988    11.00000    0.05411    0.06272 =
         0.04254   -0.00434    0.01443   -0.01046
O2    4    0.193131    0.450438    0.918407    11.00000    0.08585    0.05277 =
         0.04735   -0.01098    0.02070   -0.01767
O3    4    0.434740    0.382799    0.761161    11.00000    0.07465    0.03452 =
         0.06679    0.00255    0.02381   -0.00581
N1    3    0.374355    0.736811    0.870751    11.00000    0.05596    0.04227 =
         0.04541    0.00606    0.01615    0.00297
N2    3    0.447427    0.812673    0.810156    11.00000    0.06017    0.03202 =
         0.04782    0.00588    0.01837    0.00019
C1    1   -0.162026    0.545746    1.278987    11.00000    0.06522    0.08065 =
         0.06051    0.00760    0.01617    0.01204
AFIX  43
H1    2   -0.198447    0.671591    1.241325    11.00000   -1.20000
AFIX   0
C2    1   -0.207187    0.516949    1.354666    11.00000    0.07281    0.10335 =
         0.07243   -0.00227    0.03114    0.00859
AFIX  43
H2A   2   -0.273701    0.623515    1.367671    11.00000   -1.20000
AFIX   0
C3    1   -0.155043    0.334750    1.409666    11.00000    0.08844    0.08953 =
         0.06038    0.00162    0.03005   -0.01808
AFIX  43
H3    2   -0.185255    0.317360    1.460657    11.00000   -1.20000
AFIX   0
C4    1   -0.058260    0.176052    1.390806    11.00000    0.10630    0.09391 =
         0.06879    0.03131    0.01861    0.00557
AFIX  43
H4    2   -0.022776    0.050143    1.428795    11.00000   -1.20000
AFIX   0
C5    1   -0.012573    0.202536    1.314671    11.00000    0.07679    0.08032 =
         0.07121    0.01499    0.02346    0.01179
AFIX  43
H5    2    0.052848    0.092840    1.301546    11.00000   -1.20000
AFIX   0
C6    1   -0.063856    0.389911    1.259098    11.00000    0.04663    0.05557 =
         0.04884   -0.00322    0.00936   -0.00958
C7    1   -0.013831    0.424320    1.177348    11.00000    0.05296    0.05806 =
         0.04967   -0.00528    0.01154   -0.00710
AFIX  23
H7A   2    0.020339    0.253065    1.159999    11.00000   -1.20000
H7B   2   -0.079752    0.480769    1.136143    11.00000   -1.20000
AFIX   0
C8    1    0.146287    0.682815    1.121807    11.00000    0.04178    0.04637 =
         0.03958    0.00061    0.00604    0.00278
C9    1    0.132425    0.541608    1.048472    11.00000    0.05051    0.04392 =
         0.04536    0.00032    0.00779   -0.00576
AFIX  43
H9    2    0.072480    0.405398    1.040115    11.00000   -1.20000
AFIX   0
C10   1    0.207791    0.602629    0.987240    11.00000    0.05357    0.03820 =
         0.03771    0.00020    0.00586    0.00203
C11   1    0.295173    0.816266    0.997393    11.00000    0.04468    0.04069 =
         0.04145    0.00163    0.00615    0.00282
C12   1    0.304375    0.959284    1.071741    11.00000    0.05039    0.04919 =
         0.05079   -0.00521    0.00548   -0.01050
AFIX  43
H12   2    0.360430    1.103404    1.079390    11.00000   -1.20000
AFIX   0
C13   1    0.233448    0.893660    1.133549    11.00000    0.05421    0.05471 =
         0.03913   -0.00611    0.00552   -0.00510
AFIX  43
H13   2    0.243147    0.988628    1.183017    11.00000   -1.20000
AFIX   0
C14   1    0.371999    0.889716    0.933337    11.00000    0.04867    0.04252 =
         0.05066    0.00222    0.00910   -0.00115
AFIX  43
H14   2    0.419527    1.048389    0.937952    11.00000   -1.20000
AFIX   0
C15   1    0.470981    0.618240    0.755273    11.00000    0.04820    0.03488 =
         0.04595    0.00572    0.00887    0.00244
C16   1    0.547330    0.703050    0.689108    11.00000    0.04817    0.03637 =
         0.04646    0.00523    0.00965    0.00534
C17   1    0.533333    0.561771    0.615609    11.00000    0.06728    0.05230 =
         0.05154   -0.00262    0.01391   -0.00633
AFIX  43
H17   2    0.473846    0.424439    0.607744    11.00000   -1.20000
AFIX   0
C18   1    0.606506    0.622328    0.554024    11.00000    0.08439    0.07104 =
         0.04866   -0.00121    0.02102   -0.00276
AFIX  43
H18   2    0.595697    0.527288    0.504595    11.00000   -1.20000
AFIX   0
C19   1    0.695012    0.821615    0.565213    11.00000    0.07314    0.07206 =
         0.06131    0.01354    0.02965    0.00231
AFIX  43
H19   2    0.744864    0.860958    0.523605    11.00000   -1.20000
AFIX   0
C20   1    0.710512    0.964324    0.638016    11.00000    0.06008    0.06199 =
         0.07788    0.00582    0.02446   -0.01289
AFIX  43
H20   2    0.770933    1.099802    0.645526    11.00000   -1.20000
AFIX   0
C21   1    0.636533    0.906867    0.700005    11.00000    0.05652    0.04880 =
         0.05579    0.00027    0.01314   -0.00405
AFIX  43
H21   2    0.646593    1.004792    0.748940    11.00000   -1.20000
AFIX   0
H2'   2    0.459285    0.983120    0.804811    11.00000    0.04735
H2''  2    0.248694    0.513710    0.888310    11.00000    0.10018
HKLF    4  1.0  1.00  0.00  0.00  0.00  1.00  0.00  0.00  0.00  1.00
REM  RH1 in P2(1)
REM R1 =  0.0292 for   1593 Fo > 4sig(Fo)  and  0.0327 for all   1705 data
REM    243 parameters refined using      3 restraints
END
WGHT      0.0467      0.0750
REM Highest difference peak  0.119,  deepest hole -0.143,  1-sigma level  0.028
Q1    1   0.2304  0.7683  0.9825  11.00000  0.05    0.12
Q2    1   0.0147 -0.1004  1.2218  11.00000  0.05    0.08
Q3    1  -0.1412  0.8259  1.2565  11.00000  0.05    0.08
Q4    1   0.5549  0.8725  0.6814  11.00000  0.05    0.08
Q5    1  -0.0757  0.5616  1.2840  11.00000  0.05    0.08
Q6    1   0.4946  0.1046  0.6620  11.00000  0.05    0.08
Q7    1   0.0032  0.3756  1.2970  11.00000  0.05    0.08
Q8    1   0.2632  0.9429  1.0157  11.00000  0.05    0.08
Q9    1   0.5938  0.2409  0.6613  11.00000  0.05    0.07
Q10   1   0.5054  0.7041  0.6406  11.00000  0.05    0.07
Q11   1  -0.1236  0.1250  1.3542  11.00000  0.05    0.07
Q12   1   0.2702  0.3828  0.9556  11.00000  0.05    0.07
Q13   1   0.5908  0.7426  0.7056  11.00000  0.05    0.07
Q14   1   0.2783  0.6685  1.0059  11.00000  0.05    0.07
Q15   1  -0.0234  0.7404  1.2835  11.00000  0.05    0.07
Q16   1  -0.2885  0.6371  1.1806  11.00000  0.05    0.07
Q17   1   0.1672  0.8511  1.1170  11.00000  0.05    0.07
Q18   1   0.4995  0.3058  0.6246  11.00000  0.05    0.07
Q19   1   0.3647  0.3057  0.8468  11.00000  0.05    0.06
Q20   1   0.1326  0.6590  1.2395  11.00000  0.05    0.06
;
data_global
_journal_date_recd_electronic     2012-08-12
_journal_date_accepted     2012-08-20
_journal_name_full     'Acta Crystallographica, Section E'
_journal_year     2012
_journal_volume     68
_journal_issue      9
_journal_page_first     o2785
_journal_page_last     o2785
_journal_paper_category     QO
_journal_paper_doi     10.1107/S1600536812036306
_journal_coeditor_code     FJ2591
_publ_contact_author_name     'M. Sithambaresan'
_publ_contact_author_address
;
Department of Chemistry
Faculty of Science
Eastern University
Chenkalady
Sri Lanka
;
_publ_contact_author_email     'eesans@yahoo.com'
_publ_contact_author_fax     '94-65-2240758'
_publ_contact_author_phone     '94-65-2240755'
_publ_section_title
;
<i>N</i>'-[(<i>E</i>)-4-Benzyloxy-2-hydroxybenzylidene]benzohydrazide
;
loop_
    _publ_author_name
    _publ_author_address
    'P. R. Reshma'
;
      Department of Applied Chemistry
      Cochin University of Science and Technology
      Kochi 682 022
      India
;
    'M. Sithambaresan'
;
      Department of Chemistry
      Faculty of Science
      Eastern University, Sri Lanka
      Chenkalady
      Sri Lanka
;
    'M. R. Prathapachandra Kurup'
;
      Department of Applied Chemistry
      Cochin University of Science and Technology
      Kochi 682 022
      India
;
