# Supplementary material for: N′-[(E)-4-Benz­yloxy-2-hy­droxy­benzyl­idene]benzohydrazide
Source: Acta Crystallogr Sect E Struct Rep Online. 2012 Aug 25;68(Pt 9):o2785. doi: 10.1107/S1600536812036306 (PMC3435816; doi:10.1107/S1600536812036306)
Supplement: Supplementary file 2 [file e-68-o2785-Isup2.hkl]

# 
# h,k,l, Fc-squared, Fo-squared, sigma(Fo-squared) and status flag 
# 
data_I
_shelx_title ' RH1 in P2(1)' 
_shelx_refln_list_code          4 
_shelx_F_calc_maximum      109.40 
_exptl_crystal_F_000       364.00 
_reflns_d_resolution_high  0.8410 
 
loop_ 
 _symmetry_equiv_pos_as_xyz 
 'x, y, z' 
 '-x, y+1/2, -z' 
 
_cell_length_a    10.8053 
_cell_length_b     4.8952 
_cell_length_c    16.3601 
_cell_angle_alpha  90.000 
_cell_angle_beta   95.813 
_cell_angle_gamma  90.000 
 
_shelx_F_squared_multiplier     1.000 
 
loop_ 
 _refln_index_h 
 _refln_index_k 
 _refln_index_l 
 _refln_F_squared_calc 
 _refln_F_squared_meas 
 _refln_F_squared_sigma 
 _refln_observed_status 
   2   0   0       26.42       28.33      0.55 o 
   3   0   0       85.41       79.49      0.90 o 
   4   0   0        0.07       -0.19      0.13 o 
   5   0   0      131.05      127.05      1.44 o 
   6   0   0       11.47       12.27      0.38 o 
   7   0   0        8.81        9.63      0.70 o 
   8   0   0       61.90       61.00      1.35 o 
   9   0   0        0.02       -0.40      0.27 o 
  10   0   0        1.12       -0.80      0.57 o 
  11   0   0       17.94       20.42      1.16 o 
  12   0   0       44.31       45.11      1.22 o 
   1   1   0      913.38      866.31      5.77 o 
   2   1   0     1206.50     1138.70      7.85 o 
   3   1   0      248.33      227.87      1.83 o 
   4   1   0      190.64      214.59      1.68 o 
   5   1   0       17.36       22.50      0.32 o 
   6   1   0       56.91       61.18      0.70 o 
   7   1   0        6.15        6.19      0.26 o 
   8   1   0        7.93        8.63      0.31 o 
   9   1   0       16.30       17.79      0.52 o 
  10   1   0        4.90        4.04      0.34 o 
  11   1   0        0.66        0.01      0.29 o 
  12   1   0       11.46       13.17      0.53 o 
   0   2   0      353.59      334.47      3.35 o 
   1   2   0      292.39      303.17      2.64 o 
   2   2   0      670.58      711.81      5.76 o 
   3   2   0      541.43      584.01      4.54 o 
   4   2   0       34.62       35.79      0.47 o 
   5   2   0       24.37       26.68      0.43 o 
   6   2   0        7.51        7.26      0.22 o 
   7   2   0       36.44       38.48      0.53 o 
   8   2   0       12.57       12.51      0.35 o 
   9   2   0        0.10       -0.32      0.21 o 
  10   2   0       12.56       12.40      0.70 o 
  11   2   0        1.35        1.03      0.31 o 
  12   2   0        0.25       -0.17      0.42 o 
   1   3   0       14.36       13.10      0.26 o 
   2   3   0      201.38      224.60      2.63 o 
   3   3   0       26.23       28.93      0.37 o 
   4   3   0      106.50      106.38      1.09 o 
   5   3   0       31.02       30.41      0.49 o 
   6   3   0        6.56        5.96      0.25 o 
   7   3   0        2.46        1.39      0.19 o 
   8   3   0       25.26       22.45      0.56 o 
   9   3   0        0.54        0.09      0.22 o 
  10   3   0        4.88        4.00      0.51 o 
   0   4   0      152.09      156.80      3.86 o 
   1   4   0       27.63       26.78      0.44 o 
   2   4   0       32.65       34.36      0.61 o 
   3   4   0       44.13       43.48      0.81 o 
   4   4   0        0.36       -0.11      0.27 o 
   5   4   0       23.39       19.33      0.89 o 
   6   4   0       19.77       17.86      0.66 o 
   7   4   0       31.13       29.05      0.85 o 
   8   4   0        1.88        2.35      0.53 o 
   9   4   0        1.12        1.47      0.37 o 
   1   5   0        7.99        8.23      0.45 o 
   2   5   0       22.62       22.68      0.92 o 
   3   5   0        1.79        1.10      0.34 o 
   4   5   0       34.62       32.76      0.88 o 
   5   5   0       32.58       32.76      1.67 o 
   6   5   0       19.15       20.85      1.15 o 
 -12   0   1       19.00       18.47      0.86 o 
 -11   0   1        0.80        0.26      0.39 o 
 -10   0   1        3.99        4.08      0.78 o 
  -9   0   1        1.29        0.69      0.43 o 
  -8   0   1        0.71        0.94      0.63 o 
  -7   0   1      261.03      273.73      3.78 o 
  -6   0   1      131.85      138.40      2.50 o 
  -5   0   1       37.74       36.64      0.63 o 
  -4   0   1      433.76      400.73      4.47 o 
  -3   0   1      850.43      850.66      9.21 o 
  -2   0   1     1550.50     1468.62     14.48 o 
   2   0   1      303.86      311.53      3.10 o 
   3   0   1      333.02      343.47      3.45 o 
   4   0   1     1672.74     1574.04     15.35 o 
   5   0   1      225.42      215.57      2.30 o 
   6   0   1      130.53      137.59      1.74 o 
   7   0   1       79.49       78.72      1.15 o 
   8   0   1       33.02       33.50      0.93 o 
   9   0   1        9.80        8.94      0.55 o 
  10   0   1        2.00        1.99      0.40 o 
  11   0   1        0.16       -0.50      0.33 o 
  12   0   1        0.62        0.00      0.47 o 
 -12   1   1       26.00       27.29      0.65 o 
 -11   1   1       61.22       64.42      0.97 o 
 -10   1   1       12.14       10.90      0.41 o 
  -9   1   1       19.77       19.64      0.52 o 
  -8   1   1       28.90       29.04      0.50 o 
  -7   1   1       12.16       12.14      0.30 o 
  -6   1   1        6.14        5.20      0.19 o 
  -5   1   1       20.25       19.60      0.27 o 
  -4   1   1      330.37      335.07      2.33 o 
  -3   1   1      535.29      519.14      3.66 o 
  -2   1   1     2470.18     2379.09     15.77 o 
  -1   1   1     1304.66     1274.45      8.42 o 
   0   1   1     2386.78     2101.98     22.18 o 
   1   1   1     5688.52     5225.14     52.15 o 
   2   1   1     4793.63     4554.24     36.67 o 
   3   1   1      739.28      732.30      5.62 o 
   4   1   1     2451.57     2473.05     17.84 o 
   5   1   1      112.27      117.59      1.02 o 
   6   1   1      203.88      214.51      1.93 o 
   7   1   1        2.58        1.89      0.19 o 
   8   1   1        9.79        9.34      0.33 o 
   9   1   1       15.37       15.45      0.51 o 
  10   1   1        0.08       -0.35      0.23 o 
  11   1   1        1.52        0.81      0.34 o 
  12   1   1        3.68        4.36      0.41 o 
 -12   2   1        2.46        2.29      0.53 o 
 -11   2   1       18.36       18.81      0.75 o 
 -10   2   1        0.97        0.43      0.22 o 
  -9   2   1       29.86       28.62      0.64 o 
  -8   2   1        3.42        3.05      0.21 o 
  -7   2   1       13.42       13.01      0.30 o 
  -6   2   1        3.53        2.37      0.16 o 
  -5   2   1       16.63       19.06      0.36 o 
  -4   2   1      327.91      351.87      2.80 o 
  -3   2   1      309.67      311.69      2.48 o 
  -2   2   1      431.73      418.87      3.43 o 
  -1   2   1      588.69      595.36      5.11 o 
   0   2   1      230.50      227.82      1.81 o 
   1   2   1      267.56      270.96      2.24 o 
   2   2   1      368.35      371.69      2.91 o 
   3   2   1     1427.55     1463.34     11.19 o 
   4   2   1       64.74       51.90      0.66 o 
   5   2   1      230.69      221.91      1.95 o 
   6   2   1       51.46       48.38      0.59 o 
   7   2   1       22.93       21.51      0.41 o 
   8   2   1        1.53        1.75      0.20 o 
   9   2   1       11.11        9.94      0.36 o 
  10   2   1        2.52        2.56      0.31 o 
  11   2   1       12.49       12.09      0.55 o 
 -11   3   1        6.05        5.67      0.62 o 
 -10   3   1        0.85       -0.04      0.37 o 
  -9   3   1        6.83        6.98      0.39 o 
  -8   3   1        8.00        8.47      0.39 o 
  -7   3   1       22.64       20.30      0.41 o 
  -6   3   1       23.47       24.82      0.55 o 
  -5   3   1       12.47       10.91      0.31 o 
  -4   3   1       37.13       35.32      0.43 o 
  -3   3   1       70.40       75.19      1.19 o 
  -2   3   1       37.58       38.90      0.60 o 
  -1   3   1      167.58      184.82      1.84 o 
   0   3   1       61.76       66.57      0.65 o 
   1   3   1       37.47       38.03      0.37 o 
   2   3   1       15.40       12.54      0.22 o 
   3   3   1       35.89       41.15      0.74 o 
   4   3   1       38.35       42.94      0.55 o 
   5   3   1       44.09       39.57      0.61 o 
   6   3   1       14.58       17.09      0.37 o 
   7   3   1        9.39        9.63      0.37 o 
   8   3   1       18.09       16.75      0.47 o 
   9   3   1       23.75       22.47      0.63 o 
  10   3   1        1.93        2.32      0.37 o 
  -9   4   1        5.04        4.20      0.53 o 
  -8   4   1        1.85        1.62      0.32 o 
  -7   4   1       43.59       44.64      1.05 o 
  -6   4   1       18.60       20.44      0.50 o 
  -5   4   1       23.73       23.37      0.97 o 
  -4   4   1       69.42       65.42      1.33 o 
  -3   4   1       18.11       19.15      0.52 o 
  -2   4   1       23.27       22.53      0.47 o 
  -1   4   1       23.45       23.52      0.43 o 
   0   4   1        8.89        8.43      0.51 o 
   1   4   1        8.54        8.73      0.32 o 
   2   4   1       17.25       18.39      0.38 o 
   3   4   1        9.74        9.71      0.39 o 
   4   4   1       10.78       10.46      0.97 o 
   5   4   1       46.80       43.93      0.80 o 
   6   4   1      101.46       98.62      1.81 o 
   7   4   1       11.32       11.59      0.80 o 
   8   4   1        0.26        1.27      0.35 o 
   9   4   1        7.50        7.70      0.57 o 
  -6   5   1       13.82       12.61      1.44 o 
  -5   5   1        7.95        8.17      1.15 o 
  -4   5   1       12.16       12.02      0.77 o 
  -3   5   1       72.52       74.27      2.42 o 
  -2   5   1        3.28        3.21      1.04 o 
  -1   5   1       13.04        9.57      1.27 o 
   0   5   1        2.85        3.18      0.55 o 
   1   5   1       32.54       31.13      2.59 o 
   2   5   1        4.01        4.47      0.41 o 
   3   5   1       12.52       11.64      0.49 o 
   4   5   1        1.58        1.81      0.30 o 
   5   5   1       11.78        9.63      0.58 o 
   6   5   1        0.88        0.37      0.44 o 
 -12   0   2       70.06       76.67      3.51 o 
 -11   0   2      139.62      146.26      3.83 o 
 -10   0   2      214.29      229.06      3.33 o 
  -9   0   2       46.96       47.59      1.02 o 
  -8   0   2       52.34       53.90      1.06 o 
  -7   0   2        5.39        4.39      0.30 o 
  -6   0   2       48.35       44.44      0.76 o 
  -5   0   2       55.82       58.41      0.78 o 
  -4   0   2        7.64        8.58      0.24 o 
  -3   0   2       11.47        9.65      0.23 o 
  -2   0   2      169.67      159.38      1.63 o 
  -1   0   2        1.07        0.97      0.08 o 
   1   0   2       15.33       13.31      0.54 o 
   3   0   2      464.90      442.69      4.88 o 
   4   0   2      712.75      666.11      6.62 o 
   5   0   2        4.97        4.97      0.26 o 
   6   0   2       65.29       61.46      0.96 o 
   7   0   2       25.30       25.75      0.65 o 
   8   0   2        0.11       -0.03      0.23 o 
   9   0   2        5.41        5.14      0.49 o 
  10   0   2        6.00        4.81      0.51 o 
  11   0   2        0.08       -0.86      0.58 o 
  12   0   2        1.24        0.58      0.57 o 
 -12   1   2        1.52        1.27      0.38 o 
 -11   1   2       17.89       16.82      0.58 o 
 -10   1   2       51.52       53.71      0.80 o 
  -9   1   2        1.62        1.33      0.23 o 
  -8   1   2       77.02       76.39      0.90 o 
  -7   1   2       24.20       26.31      0.37 o 
  -6   1   2       93.57      103.87      0.93 o 
  -5   1   2       29.22       30.85      0.35 o 
  -4   1   2      201.81      208.86      1.50 o 
  -3   1   2      409.04      401.45      2.54 o 
  -2   1   2      333.08      306.64      2.17 o 
  -1   1   2      212.02      195.74      1.41 o 
   0   1   2     1819.12     1770.73     11.95 o 
   1   1   2     1464.29     1412.02     10.51 o 
   2   1   2    11968.65    10779.61    268.98 o 
   3   1   2      561.28      543.39      4.27 o 
   4   1   2      356.20      339.33      2.71 o 
   5   1   2      340.94      350.69      2.98 o 
   6   1   2       13.45       15.55      0.34 o 
   7   1   2       58.30       61.18      1.01 o 
   8   1   2       39.59       40.07      0.68 o 
   9   1   2        1.37        0.91      0.24 o 
  10   1   2        0.05       -0.19      0.31 o 
  11   1   2        2.20        1.33      0.39 o 
  12   1   2        4.92        5.07      0.52 o 
 -12   2   2        7.06        8.86      0.60 o 
 -11   2   2        2.05        2.35      0.44 o 
 -10   2   2       12.07       12.37      0.45 o 
  -9   2   2       13.26       13.51      0.58 o 
  -8   2   2       22.58       21.63      0.69 o 
  -7   2   2        8.53        8.90      0.31 o 
  -6   2   2       37.79       37.93      0.48 o 
  -5   2   2      119.26      123.46      1.17 o 
  -4   2   2       41.00       42.65      0.44 o 
  -3   2   2      177.22      185.99      1.40 o 
  -2   2   2      330.49      352.68      2.76 o 
  -1   2   2       26.42       28.24      0.41 o 
   0   2   2       21.62       19.96      0.20 o 
   1   2   2      315.03      315.83      2.28 o 
   2   2   2      497.77      508.61      4.43 o 
   3   2   2      142.15      156.30      2.37 o 
   4   2   2      160.27      176.69      1.65 o 
   5   2   2      280.04      291.19      2.50 o 
   6   2   2       66.56       68.24      0.98 o 
   7   2   2       14.12       15.76      0.37 o 
   8   2   2       15.13       15.02      0.40 o 
   9   2   2       27.58       27.59      0.61 o 
  10   2   2        3.70        4.17      0.33 o 
  11   2   2        2.18        1.71      0.32 o 
 -11   3   2        4.26        2.86      0.57 o 
 -10   3   2        4.42        3.90      0.51 o 
  -9   3   2        1.82        1.07      0.24 o 
  -8   3   2        7.07        6.42      0.45 o 
  -7   3   2        6.86        5.53      0.34 o 
  -6   3   2       21.88       22.92      0.44 o 
  -5   3   2       39.37       41.61      0.55 o 
  -4   3   2        9.03        7.82      0.43 o 
  -3   3   2        9.07        8.38      0.34 o 
  -2   3   2       30.13       32.65      0.59 o 
  -1   3   2      250.00      270.87      2.84 o 
   0   3   2      424.40      457.32      4.31 o 
   1   3   2       17.03       17.96      0.22 o 
   2   3   2      133.96      139.09      1.23 o 
   3   3   2       36.62       38.59      0.49 o 
   4   3   2       60.91       60.21      0.67 o 
   5   3   2       97.45       97.22      1.06 o 
   6   3   2       10.07       11.09      0.31 o 
   7   3   2       26.39       22.81      0.46 o 
   8   3   2       27.45       24.93      0.55 o 
   9   3   2        2.77        1.78      0.29 o 
  10   3   2       10.26        8.31      0.46 o 
  -9   4   2        0.76        1.08      0.46 o 
  -8   4   2        3.04        3.65      0.45 o 
  -7   4   2        1.51        0.93      0.26 o 
  -6   4   2       14.49       16.31      0.82 o 
  -5   4   2       61.16       59.96      1.31 o 
  -4   4   2        1.22        0.84      0.28 o 
  -3   4   2       13.92       12.55      0.49 o 
  -2   4   2       20.77       22.33      0.47 o 
  -1   4   2       14.22       12.17      0.44 o 
   0   4   2       68.05       68.20      0.90 o 
   1   4   2        2.29        2.55      0.15 o 
   2   4   2       94.28       94.64      0.95 o 
   3   4   2       22.28       24.17      0.33 o 
   4   4   2        6.51        6.56      0.26 o 
   5   4   2       12.07       10.98      0.45 o 
   6   4   2       12.70       11.96      0.75 o 
   7   4   2        8.70        8.11      0.70 o 
   8   4   2        4.25        4.10      0.46 o 
   9   4   2        0.30        0.08      0.33 o 
  -6   5   2        6.80        7.18      0.81 o 
  -5   5   2        1.52        1.37      0.47 o 
  -4   5   2       41.27       40.32      1.27 o 
  -3   5   2      113.95      116.31      3.34 o 
  -2   5   2       48.83       50.71      1.36 o 
  -1   5   2       13.63       14.00      1.61 o 
   0   5   2        3.39        2.77      0.92 o 
   1   5   2        1.79        1.70      0.40 o 
   2   5   2       18.69       17.26      0.92 o 
   3   5   2       10.40        9.26      0.63 o 
   4   5   2       19.59       19.74      0.70 o 
   5   5   2        4.89        4.16      0.43 o 
   6   5   2       11.89       10.83      0.66 o 
 -12   0   3      111.07      110.45      2.37 o 
 -11   0   3        0.02        0.31      0.44 o 
 -10   0   3       48.66       50.78      1.35 o 
  -9   0   3        0.66       -0.12      0.52 o 
  -8   0   3        1.18        1.53      0.23 o 
  -7   0   3      112.26      124.98      2.18 o 
  -6   0   3      395.36      401.58      4.52 o 
  -5   0   3      213.94      205.58      2.20 o 
  -4   0   3       94.45       93.51      1.17 o 
  -3   0   3       37.49       36.23      0.46 o 
  -2   0   3     1707.26     1620.31     17.56 o 
  -1   0   3      199.50      192.21      2.42 o 
   0   0   3      361.69      382.49      4.29 o 
   1   0   3      190.59      190.66      2.20 o 
   2   0   3      133.95      114.22      2.56 o 
   3   0   3      115.16      112.67      1.27 o 
   4   0   3      121.16      121.98      1.52 o 
   5   0   3      345.03      339.94      3.88 o 
   6   0   3     1440.06     1469.04     17.80 o 
   7   0   3       40.76       35.95      0.91 o 
   8   0   3       81.98       77.42      1.57 o 
   9   0   3        4.56        3.35      0.65 o 
  10   0   3        1.59        0.62      0.44 o 
  11   0   3        0.78        0.04      0.81 o 
  12   0   3        0.00       -0.95      0.63 o 
 -12   1   3        8.91       11.21      0.54 o 
 -11   1   3       23.86       23.88      0.70 o 
 -10   1   3       57.10       57.88      1.02 o 
  -9   1   3       87.36       89.51      1.06 o 
  -8   1   3       46.71       45.80      0.67 o 
  -7   1   3      183.96      184.68      1.70 o 
  -6   1   3       51.67       53.37      0.65 o 
  -5   1   3       46.38       52.17      0.56 o 
  -4   1   3       33.35       32.76      0.34 o 
  -3   1   3       77.23       76.12      0.63 o 
  -2   1   3      180.92      157.26      1.16 o 
  -1   1   3      597.30      584.73      4.31 o 
   0   1   3      605.46      594.70      4.22 o 
   1   1   3       43.88       42.50      0.37 o 
   2   1   3       52.49       46.74      0.46 o 
   3   1   3     1099.57     1110.76      9.15 o 
   4   1   3      639.18      638.58      5.05 o 
   5   1   3       54.52       56.70      0.65 o 
   6   1   3       53.79       65.65      0.80 o 
   7   1   3       40.77       39.69      0.67 o 
   8   1   3       65.50       68.86      1.03 o 
   9   1   3       26.09       27.78      0.82 o 
  10   1   3        3.84        3.36      0.40 o 
  11   1   3        4.45        4.33      0.46 o 
  12   1   3        0.17       -0.35      0.35 o 
 -12   2   3       12.69       14.40      0.73 o 
 -11   2   3        5.69        5.89      0.46 o 
 -10   2   3       30.57       32.01      0.72 o 
  -9   2   3      285.30      286.82      2.94 o 
  -8   2   3        3.32        2.24      0.28 o 
  -7   2   3       18.96       17.61      0.66 o 
  -6   2   3       61.08       56.03      0.92 o 
  -5   2   3       78.10       77.88      0.87 o 
  -4   2   3       41.12       43.91      0.44 o 
  -3   2   3      162.02      173.40      1.21 o 
  -2   2   3      257.24      260.13      1.97 o 
  -1   2   3       31.12       26.77      0.32 o 
   0   2   3      320.95      332.63      2.61 o 
   1   2   3      141.80      145.58      1.15 o 
   2   2   3       70.98       76.64      1.14 o 
   3   2   3      366.95      370.42      3.53 o 
   4   2   3     1225.42     1206.66     10.38 o 
   5   2   3      805.67      796.25      6.50 o 
   6   2   3       48.43       44.34      0.62 o 
   7   2   3       18.67       17.36      0.38 o 
   8   2   3        2.74        2.97      0.23 o 
   9   2   3       11.39       10.65      0.42 o 
  10   2   3        3.85        4.21      0.36 o 
  11   2   3       12.56       13.30      0.66 o 
 -10   3   3        4.31        3.38      0.40 o 
  -9   3   3        0.80        1.05      0.30 o 
  -8   3   3        2.40        2.01      0.29 o 
  -7   3   3       46.85       45.19      0.86 o 
  -6   3   3        5.12        5.62      0.37 o 
  -5   3   3        8.14        9.04      0.25 o 
  -4   3   3      194.39      203.12      1.92 o 
  -3   3   3       18.57       18.64      0.43 o 
  -2   3   3        9.04       10.51      0.43 o 
  -1   3   3       68.37       71.21      2.35 o 
   0   3   3      121.97      125.39      1.42 o 
   1   3   3      167.30      168.69      1.34 o 
   2   3   3      127.04      122.39      1.07 o 
   3   3   3       99.09       98.73      1.00 o 
   4   3   3       76.97       80.02      0.90 o 
   5   3   3       25.11       28.03      0.55 o 
   6   3   3      170.41      161.07      1.92 o 
   7   3   3       46.41       45.33      0.87 o 
   8   3   3       13.40       13.88      0.70 o 
   9   3   3        0.35        0.51      0.26 o 
  10   3   3        3.87        3.86      0.39 o 
  -9   4   3        1.13        0.81      0.58 o 
  -8   4   3        1.19        1.11      0.31 o 
  -7   4   3        7.96        7.45      0.43 o 
  -6   4   3        9.56        9.47      1.27 o 
  -5   4   3       74.76       75.29      1.51 o 
  -4   4   3       78.40       78.93      1.53 o 
  -3   4   3       45.02       45.07      0.91 o 
  -2   4   3       68.39       66.88      1.01 o 
  -1   4   3       76.00       76.06      1.72 o 
   0   4   3       11.15       11.23      0.34 o 
   1   4   3       27.66       26.77      0.40 o 
   2   4   3        8.79        8.81      0.32 o 
   3   4   3       30.48       29.71      0.43 o 
   4   4   3       13.54       13.48      0.33 o 
   5   4   3        9.39        9.43      0.46 o 
   6   4   3        7.30        7.18      0.44 o 
   7   4   3       19.89       19.20      0.76 o 
   8   4   3       17.95       17.02      0.74 o 
  -6   5   3        6.34        6.11      0.81 o 
  -5   5   3        4.04        3.11      0.58 o 
  -4   5   3        1.99        1.84      0.58 o 
  -3   5   3        8.63       10.14      0.81 o 
  -2   5   3       40.78       40.99      2.77 o 
  -1   5   3       92.02       98.70      2.21 o 
   0   5   3        8.20        8.07      1.15 o 
   1   5   3        0.28       -0.15      0.31 o 
   2   5   3        5.04        4.84      0.49 o 
   3   5   3       12.46       11.67      0.51 o 
   4   5   3        3.55        2.86      0.39 o 
   5   5   3        0.20       -0.02      0.32 o 
   6   5   3        3.37        4.50      0.47 o 
 -12   0   4        4.35        4.80      0.57 o 
 -11   0   4        0.53        0.76      0.44 o 
 -10   0   4       20.17       19.36      0.86 o 
  -9   0   4      107.78      108.01      2.08 o 
  -8   0   4       44.23       43.89      0.82 o 
  -7   0   4      130.86      126.97      1.77 o 
  -6   0   4      796.74      851.85      9.27 o 
  -5   0   4        1.12        0.98      0.33 o 
  -4   0   4       69.77       73.36      0.88 o 
  -3   0   4      172.06      171.98      2.00 o 
  -2   0   4       23.17       19.16      0.39 o 
  -1   0   4      836.80      776.87      9.51 o 
   0   0   4      314.00      283.87      3.23 o 
   1   0   4       15.63       13.57      0.27 o 
   2   0   4     1024.76     1031.37     11.48 o 
   3   0   4      244.19      234.74      2.77 o 
   4   0   4        6.30        8.86      0.28 o 
   5   0   4       54.27       55.86      0.80 o 
   6   0   4      207.33      208.26      3.62 o 
   7   0   4       25.75       24.88      0.75 o 
   8   0   4       79.13       77.11      1.57 o 
   9   0   4       33.62       34.38      0.99 o 
  10   0   4        7.03        7.62      0.73 o 
  11   0   4        0.69        0.06      0.63 o 
  12   0   4        1.68        1.38      0.61 o 
 -12   1   4        5.19        4.19      0.40 o 
 -11   1   4       67.83       66.94      1.16 o 
 -10   1   4       73.00       75.27      1.21 o 
  -9   1   4       77.54       75.28      1.06 o 
  -8   1   4      402.89      408.54      4.51 o 
  -7   1   4       13.82       14.56      0.43 o 
  -6   1   4      170.45      177.42      1.88 o 
  -5   1   4      112.40      116.96      1.12 o 
  -4   1   4       70.35       74.57      0.65 o 
  -3   1   4       77.71       77.02      0.67 o 
  -2   1   4      224.47      235.60      1.88 o 
  -1   1   4      522.38      499.15      3.70 o 
   0   1   4       50.98       45.64      0.42 o 
   1   1   4      409.01      387.63      2.86 o 
   2   1   4      273.92      267.05      2.10 o 
   3   1   4      476.71      464.65      3.54 o 
   4   1   4     1143.75     1194.62      8.49 o 
   5   1   4      218.70      213.84      1.92 o 
   6   1   4        5.48        3.92      0.22 o 
   7   1   4      159.77      152.68      1.95 o 
   8   1   4       21.06       23.15      0.65 o 
   9   1   4       22.90       23.75      0.76 o 
  10   1   4        1.52        1.56      0.35 o 
  11   1   4        1.03        0.99      0.36 o 
  12   1   4        1.09        1.90      0.41 o 
 -11   2   4        4.49        5.46      0.44 o 
 -10   2   4       10.97        8.92      0.50 o 
  -9   2   4       19.03       17.68      0.56 o 
  -8   2   4      119.74      123.37      1.43 o 
  -7   2   4       32.13       31.64      1.07 o 
  -6   2   4       28.02       27.47      0.48 o 
  -5   2   4        4.26        4.55      0.21 o 
  -4   2   4       74.18       83.02      0.75 o 
  -3   2   4      566.70      602.36      4.44 o 
  -2   2   4      259.34      266.44      1.94 o 
  -1   2   4       10.14       11.25      0.17 o 
   0   2   4       18.86       20.83      0.25 o 
   1   2   4      107.95      104.01      0.91 o 
   2   2   4      299.63      299.70      2.44 o 
   3   2   4       25.99       27.89      0.42 o 
   4   2   4     1211.77     1196.21      9.80 o 
   5   2   4      140.05      136.58      1.41 o 
   6   2   4       23.39       24.81      0.59 o 
   7   2   4        6.19        6.78      0.51 o 
   8   2   4       19.63       19.95      0.74 o 
   9   2   4        4.33        4.89      0.37 o 
  10   2   4       30.89       29.20      0.77 o 
  11   2   4        6.15        5.91      0.50 o 
 -10   3   4       36.97       40.66      0.94 o 
  -9   3   4        9.36        7.44      0.50 o 
  -8   3   4       24.66       24.97      0.64 o 
  -7   3   4       37.03       37.23      0.73 o 
  -6   3   4       23.04       19.70      0.54 o 
  -5   3   4       16.36       15.77      0.32 o 
  -4   3   4       78.20       83.16      0.84 o 
  -3   3   4      113.59      123.71      1.66 o 
  -2   3   4       11.33       11.56      0.36 o 
  -1   3   4        3.27        2.86      0.29 o 
   0   3   4      105.12      111.42      1.17 o 
   1   3   4       93.25      101.50      0.90 o 
   2   3   4       67.61       65.70      0.64 o 
   3   3   4       11.96       11.25      0.31 o 
   4   3   4      101.38      108.87      1.24 o 
   5   3   4       29.31       29.28      0.55 o 
   6   3   4       39.48       39.78      0.64 o 
   7   3   4       83.21       76.40      1.25 o 
   8   3   4       11.08       10.06      0.55 o 
   9   3   4       13.33       12.03      0.59 o 
  10   3   4        4.53        3.63      0.51 o 
  -9   4   4        0.68        0.60      0.38 o 
  -8   4   4        5.29        5.26      0.69 o 
  -7   4   4        1.52        2.04      0.31 o 
  -6   4   4        9.50        9.22      0.92 o 
  -5   4   4        0.82        1.04      0.41 o 
  -4   4   4       29.11       28.73      0.88 o 
  -3   4   4       13.17       13.37      0.52 o 
  -2   4   4       19.27       17.44      0.83 o 
  -1   4   4       91.68       94.25      1.88 o 
   0   4   4      175.96      175.05      1.82 o 
   1   4   4       20.41       20.35      0.57 o 
   2   4   4      124.99      126.41      1.18 o 
   3   4   4        9.19       10.53      0.27 o 
   4   4   4       23.32       22.66      0.61 o 
   5   4   4        5.23        5.50      0.34 o 
   6   4   4        0.72        0.82      0.29 o 
   7   4   4       25.48       23.42      0.67 o 
   8   4   4        5.40        4.98      0.39 o 
  -6   5   4        9.67       10.37      1.04 o 
  -5   5   4        2.05        2.31      0.58 o 
  -4   5   4        8.62       10.61      0.92 o 
  -3   5   4        0.78        0.84      0.52 o 
  -2   5   4       34.63       35.32      1.21 o 
  -1   5   4      157.74      158.34      3.29 o 
   0   5   4       49.03       51.71      1.56 o 
   1   5   4       15.70       17.79      0.72 o 
   2   5   4        1.68        1.93      0.49 o 
   3   5   4        0.34        0.39      0.26 o 
   4   5   4       23.71       23.00      0.59 o 
   5   5   4        2.71        2.95      0.30 o 
 -12   0   5        1.42        1.53      0.44 o 
 -11   0   5       24.17       25.33      1.00 o 
 -10   0   5       95.48       96.51      1.99 o 
  -9   0   5        3.44        2.86      0.42 o 
  -8   0   5       32.15       30.35      0.66 o 
  -7   0   5        2.63        2.30      0.27 o 
  -6   0   5       36.99       37.60      0.78 o 
  -5   0   5     1324.24     1460.19     21.18 o 
  -4   0   5     1508.25     1643.68     20.35 o 
  -3   0   5      134.03      119.01      1.43 o 
  -2   0   5       15.58       14.33      0.35 o 
  -1   0   5       66.30       63.41      0.92 o 
   0   0   5      124.35      121.51      1.47 o 
   1   0   5      246.89      249.30      2.89 o 
   2   0   5      994.96      936.75     10.48 o 
   3   0   5        0.18        0.65      0.18 o 
   4   0   5        1.72        1.70      0.22 o 
   5   0   5        3.10        1.92      0.25 o 
   6   0   5      111.23      116.98      1.79 o 
   7   0   5       50.85       47.82      0.98 o 
   8   0   5      136.33      134.32      2.12 o 
   9   0   5        9.52        8.24      0.57 o 
  10   0   5        0.06        1.04      0.49 o 
  11   0   5        7.74       10.88      0.93 o 
  12   0   5        1.57        1.76      0.61 o 
 -12   1   5       12.27       14.08      0.57 o 
 -11   1   5       12.13       11.04      0.51 o 
 -10   1   5       37.55       38.82      0.81 o 
  -9   1   5       68.98       68.10      1.00 o 
  -8   1   5       83.29       83.90      1.17 o 
  -7   1   5        0.22        0.46      0.19 o 
  -6   1   5       38.16       42.72      0.70 o 
  -5   1   5      121.24      122.17      1.05 o 
  -4   1   5      603.05      620.75      4.42 o 
  -3   1   5       59.75       63.77      0.56 o 
  -2   1   5       30.90       32.48      0.36 o 
  -1   1   5      439.87      450.26      3.75 o 
   0   1   5      264.94      245.08      1.83 o 
   1   1   5      251.56      253.91      1.92 o 
   2   1   5      411.45      412.79      3.08 o 
   3   1   5       99.11       97.92      0.83 o 
   4   1   5        0.28        0.14      0.11 o 
   5   1   5      222.14      229.19      1.96 o 
   6   1   5        5.11        5.51      0.23 o 
   7   1   5      132.25      136.84      1.47 o 
   8   1   5       21.96       20.62      0.68 o 
   9   1   5       33.26       32.43      0.91 o 
  10   1   5       23.06       21.86      0.79 o 
  11   1   5        7.42        7.49      0.56 o 
 -11   2   5        2.11        2.22      0.38 o 
 -10   2   5       15.78       18.02      0.64 o 
  -9   2   5       19.99       20.37      0.84 o 
  -8   2   5       48.85       50.24      0.88 o 
  -7   2   5      741.95      740.40      7.58 o 
  -6   2   5       13.54       11.22      0.65 o 
  -5   2   5        3.39        3.27      0.17 o 
  -4   2   5       57.51       49.95      0.60 o 
  -3   2   5       53.64       56.94      0.54 o 
  -2   2   5      718.48      769.37      6.26 o 
  -1   2   5      272.30      275.98      2.21 o 
   0   2   5       37.76       34.65      0.35 o 
   1   2   5       15.21       18.68      0.27 o 
   2   2   5        2.58        2.51      0.13 o 
   3   2   5       13.47       14.77      0.36 o 
   4   2   5        3.36        2.67      0.23 o 
   5   2   5       22.12       20.92      0.40 o 
   6   2   5      211.08      209.00      2.48 o 
   7   2   5       73.27       72.34      1.32 o 
   8   2   5       15.60       15.84      0.57 o 
   9   2   5        2.17        2.07      0.30 o 
  10   2   5       15.63       15.67      0.58 o 
  11   2   5        2.96        2.94      0.43 o 
 -10   3   5       18.13       18.91      0.78 o 
  -9   3   5        2.80        2.40      0.38 o 
  -8   3   5       22.89       24.09      0.73 o 
  -7   3   5      144.56      140.46      2.17 o 
  -6   3   5       62.15       61.97      0.86 o 
  -5   3   5       67.83       66.75      0.75 o 
  -4   3   5       28.40       27.53      0.39 o 
  -3   3   5       56.88       57.95      0.67 o 
  -2   3   5      264.14      276.72      3.23 o 
  -1   3   5       40.55       41.25      0.59 o 
   0   3   5       11.06       10.00      0.19 o 
   1   3   5       61.09       58.69      0.66 o 
   2   3   5       59.69       58.41      0.69 o 
   3   3   5      161.09      156.29      1.80 o 
   4   3   5       16.45       15.50      0.37 o 
   5   3   5      121.34      117.09      1.29 o 
   6   3   5      158.78      147.40      1.83 o 
   7   3   5       52.07       50.74      0.90 o 
   8   3   5       46.30       40.05      0.89 o 
   9   3   5        4.27        4.81      0.42 o 
  10   3   5        0.94        0.44      0.36 o 
  -9   4   5        4.23        5.35      0.58 o 
  -8   4   5        3.95        4.03      0.47 o 
  -7   4   5        0.88        0.48      0.21 o 
  -6   4   5        1.47        0.35      0.58 o 
  -5   4   5        5.23        4.59      0.78 o 
  -4   4   5       12.24       12.26      0.61 o 
  -3   4   5       63.78       58.56      1.09 o 
  -2   4   5        6.36        5.88      0.45 o 
  -1   4   5       31.14       29.64      0.78 o 
   0   4   5      235.49      230.25      2.36 o 
   1   4   5      173.19      170.09      1.67 o 
   2   4   5       15.26       15.37      0.45 o 
   3   4   5       17.31       16.74      0.60 o 
   4   4   5        6.62        6.40      0.34 o 
   5   4   5        9.11        9.60      0.42 o 
   6   4   5        9.30        8.35      0.42 o 
   7   4   5        6.60        6.12      0.41 o 
   8   4   5       22.69       21.97      0.71 o 
  -5   5   5        2.76        2.42      0.69 o 
  -4   5   5        1.16        0.86      0.47 o 
  -3   5   5        3.27        3.59      0.49 o 
  -2   5   5       30.01       30.79      1.27 o 
  -1   5   5        2.68        2.42      0.41 o 
   0   5   5       59.60       62.19      1.84 o 
   1   5   5       40.64       40.01      0.97 o 
   2   5   5        1.30        1.40      0.28 o 
   3   5   5        0.79        1.32      0.22 o 
   4   5   5       12.60       12.65      0.57 o 
   5   5   5        4.91        4.51      0.35 o 
 -12   0   6        0.79        1.10      0.44 o 
 -11   0   6       17.25       15.90      0.84 o 
 -10   0   6        0.09       -0.55      0.43 o 
  -9   0   6       31.21       28.91      0.95 o 
  -8   0   6       61.40       61.75      1.37 o 
  -7   0   6       10.90       11.64      0.49 o 
  -6   0   6      144.41      150.25      2.18 o 
  -5   0   6       33.81       37.65      1.86 o 
  -4   0   6     1734.27     1871.92     25.65 o 
  -3   0   6      218.68      214.22      2.49 o 
  -2   0   6      403.92      403.95      5.10 o 
  -1   0   6        2.65        1.97      0.13 o 
   0   0   6      222.28      218.95      2.57 o 
   1   0   6      742.28      696.75      7.83 o 
   2   0   6      237.81      259.67      3.05 o 
   3   0   6      155.84      148.74      1.87 o 
   4   0   6        4.16        4.56      0.26 o 
   5   0   6       71.35       74.92      1.25 o 
   6   0   6        0.06       -0.12      0.21 o 
   7   0   6        5.94        5.47      0.37 o 
   8   0   6        0.18        0.01      0.27 o 
   9   0   6       59.51       69.54      1.57 o 
  10   0   6       28.87       29.87      1.44 o 
  11   0   6        1.69        1.61      0.69 o 
 -12   1   6        6.25        7.19      0.62 o 
 -11   1   6        1.63        1.07      0.31 o 
 -10   1   6       49.82       50.32      0.95 o 
  -9   1   6       47.47       45.41      0.85 o 
  -8   1   6        6.35        5.83      0.39 o 
  -7   1   6       63.93       64.37      0.96 o 
  -6   1   6      123.56      128.40      1.55 o 
  -5   1   6      152.94      151.31      1.41 o 
  -4   1   6      312.08      337.70      2.88 o 
  -3   1   6      498.58      551.29      4.32 o 
  -2   1   6      180.93      193.81      1.70 o 
  -1   1   6      439.87      478.16      3.80 o 
   0   1   6      155.38      163.40      1.33 o 
   1   1   6       72.88       77.17      0.67 o 
   2   1   6        5.71        5.65      0.16 o 
   3   1   6      138.22      133.49      1.22 o 
   4   1   6      280.47      286.61      2.54 o 
   5   1   6       58.66       55.45      0.64 o 
   6   1   6       14.77       14.17      0.35 o 
   7   1   6       19.88       18.88      0.54 o 
   8   1   6       15.48       15.73      0.58 o 
   9   1   6       20.72       18.88      0.68 o 
  10   1   6       16.95       17.83      0.75 o 
  11   1   6       11.08       11.35      0.68 o 
 -11   2   6       12.56       14.73      0.68 o 
 -10   2   6        1.38        1.37      0.40 o 
  -9   2   6        9.19        7.24      0.43 o 
  -8   2   6      175.13      169.64      2.91 o 
  -7   2   6       50.26       46.90      0.82 o 
  -6   2   6      415.74      405.00      3.94 o 
  -5   2   6       32.44       30.50      0.46 o 
  -4   2   6       76.26       80.09      0.88 o 
  -3   2   6       27.06       24.01      0.46 o 
  -2   2   6      117.59      119.56      1.11 o 
  -1   2   6      434.54      484.39      4.00 o 
   0   2   6      351.99      377.85      3.04 o 
   1   2   6        2.04        2.44      0.12 o 
   2   2   6       82.01       87.29      0.89 o 
   3   2   6       39.41       41.69      0.54 o 
   4   2   6       23.72       22.42      0.42 o 
   5   2   6        7.58        6.69      0.26 o 
   6   2   6      160.43      160.30      1.82 o 
   7   2   6       65.29       67.41      1.06 o 
   8   2   6        4.22        4.23      0.38 o 
   9   2   6        5.66        4.50      0.42 o 
  10   2   6        0.44        0.42      0.55 o 
 -10   3   6       11.73       11.91      0.73 o 
  -9   3   6        4.31        4.70      0.48 o 
  -8   3   6        1.46        0.69      0.28 o 
  -7   3   6        8.51        7.28      0.45 o 
  -6   3   6      282.41      288.82      2.75 o 
  -5   3   6      133.82      133.51      1.39 o 
  -4   3   6       12.68       12.68      0.27 o 
  -3   3   6        1.35        1.10      0.11 o 
  -2   3   6       53.06       53.04      0.66 o 
  -1   3   6       28.87       29.75      0.42 o 
   0   3   6       12.17       11.72      0.23 o 
   1   3   6       69.43       65.19      0.70 o 
   2   3   6      310.90      309.07      2.71 o 
   3   3   6        6.81        6.71      0.27 o 
   4   3   6      188.43      177.63      1.79 o 
   5   3   6        8.77        9.12      0.33 o 
   6   3   6       63.23       63.12      1.01 o 
   7   3   6       23.93       22.64      0.69 o 
   8   3   6        6.01        6.22      0.61 o 
   9   3   6        4.37        3.22      0.42 o 
  -8   4   6       19.28       22.38      0.92 o 
  -7   4   6        4.81        4.77      0.86 o 
  -6   4   6        8.39        7.38      0.92 o 
  -5   4   6       11.62        9.67      0.62 o 
  -4   4   6       22.40       21.27      0.78 o 
  -3   4   6        7.68        9.23      0.44 o 
  -2   4   6        1.83        2.63      0.29 o 
  -1   4   6        0.94        1.25      0.40 o 
   0   4   6       22.58       21.11      1.50 o 
   1   4   6      196.18      197.26      2.12 o 
   2   4   6      190.46      190.91      2.14 o 
   3   4   6       17.47       17.80      0.87 o 
   4   4   6       12.70       13.04      0.53 o 
   5   4   6       10.06        9.81      0.50 o 
   6   4   6        6.24        6.23      0.44 o 
   7   4   6        4.08        3.19      0.39 o 
   8   4   6        7.62        6.72      0.58 o 
  -5   5   6        4.14        3.80      0.69 o 
  -4   5   6        4.36        5.28      0.66 o 
  -3   5   6        0.61        0.07      0.40 o 
  -2   5   6       18.76       20.24      1.56 o 
  -1   5   6        1.46        0.99      0.26 o 
   0   5   6        9.62        9.04      0.74 o 
   1   5   6       50.03       45.55      1.13 o 
   2   5   6        7.63        7.16      0.48 o 
   3   5   6        2.91        2.84      0.30 o 
   4   5   6       22.13       24.45      1.15 o 
 -12   0   7        0.76        0.58      0.52 o 
 -11   0   7       29.70       29.86      1.06 o 
 -10   0   7       90.16       91.63      1.97 o 
  -9   0   7       60.69       62.59      1.74 o 
  -8   0   7       11.84       12.47      0.64 o 
  -7   0   7        3.65        4.62      0.37 o 
  -6   0   7       47.32       45.61      1.06 o 
  -5   0   7       38.87       44.98      0.77 o 
  -4   0   7        7.16        5.66      0.47 o 
  -3   0   7     1439.93     1552.08     16.85 o 
  -2   0   7        2.45        2.84      0.25 o 
  -1   0   7      890.58      916.23     10.27 o 
   0   0   7       28.18       29.41      0.52 o 
   1   0   7      122.34      120.66      1.53 o 
   2   0   7      105.54      111.77      1.56 o 
   3   0   7      267.60      299.78      4.37 o 
   4   0   7       76.22       77.08      3.33 o 
   5   0   7        1.47        1.24      0.23 o 
   6   0   7        4.07        3.01      0.30 o 
   7   0   7        2.93        2.04      0.31 o 
   8   0   7       33.36       29.47      1.54 o 
   9   0   7        0.04       -0.31      0.35 o 
  10   0   7        6.89        7.19      0.77 o 
  11   0   7        0.25        0.20      0.53 o 
 -12   1   7        3.90        4.45      0.62 o 
 -11   1   7        2.21        1.92      0.32 o 
 -10   1   7        2.18        1.85      0.31 o 
  -9   1   7       70.00       70.84      1.12 o 
  -8   1   7       38.41       37.74      0.76 o 
  -7   1   7      123.34      119.59      1.54 o 
  -6   1   7       92.14       91.65      1.10 o 
  -5   1   7      163.47      173.15      1.69 o 
  -4   1   7        9.09       10.41      0.26 o 
  -3   1   7      123.59      154.25      1.41 o 
  -2   1   7     1176.24     1247.77      9.72 o 
  -1   1   7       11.70        9.43      0.21 o 
   0   1   7      756.61      823.74      6.27 o 
   1   1   7      580.89      607.71      4.67 o 
   2   1   7       71.22       75.37      0.73 o 
   3   1   7       82.31       88.76      0.93 o 
   4   1   7      115.19      111.66      1.33 o 
   5   1   7      120.93      118.88      1.54 o 
   6   1   7        8.34        9.68      0.32 o 
   7   1   7       78.82       79.19      1.06 o 
   8   1   7        4.36        4.30      0.32 o 
   9   1   7       36.40       40.27      1.05 o 
  10   1   7        1.67        1.47      0.37 o 
  11   1   7       10.17       10.54      0.66 o 
 -11   2   7       11.27       11.72      0.63 o 
 -10   2   7        6.76        7.00      0.51 o 
  -9   2   7        2.93        2.61      0.34 o 
  -8   2   7       27.03       26.39      0.71 o 
  -7   2   7       24.17       24.54      0.63 o 
  -6   2   7       36.50       37.01      0.61 o 
  -5   2   7      272.23      272.31      2.54 o 
  -4   2   7       12.80       13.44      0.30 o 
  -3   2   7       25.27       25.91      0.44 o 
  -2   2   7      332.32      340.47      3.28 o 
  -1   2   7       76.98       81.85      0.94 o 
   0   2   7      534.34      572.79      4.81 o 
   1   2   7       30.58       31.16      0.38 o 
   2   2   7        5.58        6.14      0.20 o 
   3   2   7       75.91       69.71      0.78 o 
   4   2   7       52.56       47.45      0.84 o 
   5   2   7       63.20       60.96      1.32 o 
   6   2   7       17.23       17.46      0.49 o 
   7   2   7       10.56        8.98      0.46 o 
   8   2   7        3.38        2.19      0.32 o 
   9   2   7        2.07        1.89      0.36 o 
  10   2   7        8.03        6.93      0.67 o 
 -10   3   7       18.71       23.85      1.11 o 
  -9   3   7       14.20       14.36      0.77 o 
  -8   3   7       21.40       21.01      0.82 o 
  -7   3   7       20.01       19.13      0.66 o 
  -6   3   7       40.36       39.89      0.73 o 
  -5   3   7      469.42      474.55      4.29 o 
  -4   3   7      123.43      127.35      1.32 o 
  -3   3   7       13.61       12.98      0.31 o 
  -2   3   7        3.77        3.52      0.20 o 
  -1   3   7       50.64       51.66      0.61 o 
   0   3   7        0.79        0.98      0.12 o 
   1   3   7       18.14       18.56      0.34 o 
   2   3   7      156.55      150.25      1.54 o 
   3   3   7      162.74      160.72      2.03 o 
   4   3   7       25.00       25.47      0.50 o 
   5   3   7       67.11       70.49      1.07 o 
   6   3   7        4.41        3.30      0.30 o 
   7   3   7       16.86       13.96      0.59 o 
   8   3   7       19.53       16.12      0.63 o 
   9   3   7        8.35        7.15      0.88 o 
  -8   4   7        8.60        9.28      0.66 o 
  -7   4   7        3.69        3.89      0.40 o 
  -6   4   7        3.24        2.84      0.55 o 
  -5   4   7       85.37       86.01      2.20 o 
  -4   4   7       48.06       50.55      1.26 o 
  -3   4   7       23.59       25.89      0.85 o 
  -2   4   7       60.07       61.57      1.36 o 
  -1   4   7        7.73        8.20      0.38 o 
   0   4   7       13.61       13.20      0.48 o 
   1   4   7        8.31        6.94      0.34 o 
   2   4   7      154.72      159.97      2.12 o 
   3   4   7       69.51       67.63      1.24 o 
   4   4   7        2.29        3.21      0.34 o 
   5   4   7       25.19       25.36      0.75 o 
   6   4   7        4.59        5.04      0.44 o 
   7   4   7        6.95        5.95      0.49 o 
  -5   5   7        6.60        7.19      0.75 o 
  -4   5   7        1.25        1.29      0.58 o 
  -3   5   7        3.38        1.75      0.49 o 
  -2   5   7       16.74       18.09      0.63 o 
  -1   5   7       17.47       16.79      0.88 o 
   0   5   7       12.16       11.57      0.59 o 
   1   5   7       11.06        9.80      0.75 o 
   2   5   7        4.77        5.08      0.47 o 
   3   5   7        3.56        2.41      0.30 o 
   4   5   7        8.26        7.81      0.45 o 
 -12   0   8        0.05       -0.12      0.41 o 
 -11   0   8        9.57        9.78      0.68 o 
 -10   0   8        0.28       -0.53      0.35 o 
  -9   0   8       16.07       16.06      0.77 o 
  -8   0   8      107.87      106.32      2.06 o 
  -7   0   8       26.37       25.33      0.98 o 
  -6   0   8       11.12       11.09      0.46 o 
  -5   0   8        4.79        4.44      0.25 o 
  -4   0   8       12.01       10.02      0.35 o 
  -3   0   8      283.18      288.57      4.35 o 
  -2   0   8      373.70      402.40      5.14 o 
  -1   0   8       51.06       53.53      0.80 o 
   0   0   8       22.24       20.73      0.45 o 
   1   0   8       32.20       27.91      0.54 o 
   2   0   8       54.00       53.92      0.84 o 
   3   0   8      157.53      160.02      2.30 o 
   4   0   8      291.37      300.52      5.66 o 
   5   0   8       23.18       23.65      1.38 o 
   6   0   8        6.41        5.73      0.47 o 
   7   0   8        3.89        2.82      0.33 o 
   8   0   8       14.54       15.85      0.73 o 
   9   0   8       22.86       24.53      1.18 o 
  10   0   8        4.23        5.92      0.77 o 
  11   0   8       10.02       12.61      1.02 o 
 -11   1   8        8.12        7.93      0.45 o 
 -10   1   8       13.85       13.42      0.54 o 
  -9   1   8       17.47       17.95      0.69 o 
  -8   1   8       36.98       36.38      0.73 o 
  -7   1   8        5.29        4.04      0.33 o 
  -6   1   8      129.21      128.74      1.37 o 
  -5   1   8       17.48       19.90      0.41 o 
  -4   1   8       15.55       16.18      0.38 o 
  -3   1   8      101.43       93.38      1.32 o 
  -2   1   8      529.84      547.05      4.61 o 
  -1   1   8      429.56      463.41      3.75 o 
   0   1   8      314.73      322.49      2.69 o 
   1   1   8      112.88      145.65      1.39 o 
   2   1   8      259.66      264.74      2.28 o 
   3   1   8       26.75       23.78      0.40 o 
   4   1   8      160.55      168.09      1.64 o 
   5   1   8       24.82       22.44      0.46 o 
   6   1   8        1.70        1.86      0.19 o 
   7   1   8       37.69       39.21      0.76 o 
   8   1   8       10.36       11.43      0.46 o 
   9   1   8        2.31        1.81      0.39 o 
  10   1   8        1.53        1.56      0.41 o 
 -11   2   8        6.28        7.98      0.56 o 
 -10   2   8        2.46        2.65      0.40 o 
  -9   2   8       36.93       40.87      1.03 o 
  -8   2   8       87.08       91.93      1.47 o 
  -7   2   8        0.02       -0.38      0.25 o 
  -6   2   8       61.19       58.35      0.82 o 
  -5   2   8       30.25       26.67      0.62 o 
  -4   2   8       79.57       81.57      1.00 o 
  -3   2   8       31.02       31.46      0.51 o 
  -2   2   8      152.70      167.95      1.75 o 
  -1   2   8      177.77      184.46      1.87 o 
   0   2   8       15.64       15.48      0.34 o 
   1   2   8       93.03      101.42      0.96 o 
   2   2   8       49.14       50.85      0.55 o 
   3   2   8       48.93       44.93      0.59 o 
   4   2   8      165.08      160.74      2.11 o 
   5   2   8       13.26       13.42      0.43 o 
   6   2   8      232.28      236.43      2.78 o 
   7   2   8        7.07        6.27      0.45 o 
   8   2   8        7.46        6.71      0.44 o 
   9   2   8        4.57        4.53      0.47 o 
  10   2   8        1.43        2.02      0.64 o 
 -10   3   8        4.03        3.14      0.51 o 
  -9   3   8       31.43       30.65      0.96 o 
  -8   3   8       48.52       50.06      1.17 o 
  -7   3   8        3.68        3.53      0.39 o 
  -6   3   8       51.41       53.40      0.98 o 
  -5   3   8       35.92       35.05      0.57 o 
  -4   3   8      367.41      372.59      3.41 o 
  -3   3   8      128.15      129.52      1.32 o 
  -2   3   8       41.75       42.25      0.56 o 
  -1   3   8       30.32       29.53      0.41 o 
   0   3   8       19.84       18.31      0.30 o 
   1   3   8       10.90        9.97      0.27 o 
   2   3   8       20.34       20.84      0.44 o 
   3   3   8      138.75      140.66      1.57 o 
   4   3   8      207.07      207.49      2.42 o 
   5   3   8        4.06        3.64      0.30 o 
   6   3   8       23.31       21.01      0.59 o 
   7   3   8        4.27        4.65      0.40 o 
   8   3   8        5.36        4.45      0.47 o 
   9   3   8       18.54       21.95      0.81 o 
  -8   4   8       12.81       15.26      0.83 o 
  -7   4   8        9.80       10.16      0.55 o 
  -6   4   8        4.90        4.91      0.55 o 
  -5   4   8       15.12       17.64      0.81 o 
  -4   4   8      137.90      138.78      3.13 o 
  -3   4   8       54.84       60.66      1.43 o 
  -2   4   8        7.61        6.64      0.61 o 
  -1   4   8        8.33        8.95      0.45 o 
   0   4   8        7.98        8.40      0.27 o 
   1   4   8        0.08       -0.33      0.22 o 
   2   4   8       24.02       25.80      0.63 o 
   3   4   8       39.14       40.88      0.91 o 
   4   4   8       24.33       22.55      0.69 o 
   5   4   8        3.35        3.35      0.38 o 
   6   4   8       15.66       18.29      0.71 o 
   7   4   8        5.36        6.07      0.51 o 
  -4   5   8        1.67        2.00      0.86 o 
  -3   5   8       18.23       18.37      1.00 o 
  -2   5   8       14.67       15.17      0.66 o 
  -1   5   8        7.62        7.96      0.52 o 
   0   5   8        1.99        2.31      0.37 o 
   1   5   8        1.67        1.58      0.63 o 
   2   5   8        1.40        1.44      0.35 o 
   3   5   8        1.39        1.14      0.33 o 
 -11   0   9        6.59        6.02      0.60 o 
 -10   0   9       73.46       70.95      1.69 o 
  -9   0   9       57.65       59.21      1.46 o 
  -8   0   9       70.96       64.76      1.49 o 
  -7   0   9       14.69       12.99      0.77 o 
  -6   0   9       25.96       24.75      0.97 o 
  -5   0   9        1.24        0.66      0.15 o 
  -4   0   9       38.22       39.04      0.74 o 
  -3   0   9      127.17      133.88      2.24 o 
  -2   0   9        2.23        2.86      0.23 o 
  -1   0   9      272.18      293.21      4.96 o 
   0   0   9       16.80       15.92      0.45 o 
   1   0   9      127.69      113.17      1.70 o 
   2   0   9      506.74      557.68      8.50 o 
   3   0   9      135.72      143.71      2.50 o 
   4   0   9      122.16      124.50      2.69 o 
   5   0   9       66.33       71.82      1.79 o 
   6   0   9        0.72        0.90      0.25 o 
   7   0   9        8.31        6.99      0.74 o 
   8   0   9       39.09       42.89      1.19 o 
   9   0   9        7.65        6.17      0.73 o 
  10   0   9        1.96        0.32      0.53 o 
 -11   1   9        5.68        6.70      0.53 o 
 -10   1   9       35.60       40.05      0.86 o 
  -9   1   9       28.81       27.05      0.75 o 
  -8   1   9       30.39       31.53      0.76 o 
  -7   1   9      157.94      165.26      1.86 o 
  -6   1   9       54.96       53.72      0.82 o 
  -5   1   9      124.83      118.32      1.34 o 
  -4   1   9      119.42      119.65      1.44 o 
  -3   1   9       46.30       47.31      0.65 o 
  -2   1   9      114.36      116.88      1.22 o 
  -1   1   9       86.60       98.75      1.28 o 
   0   1   9       84.16       86.87      0.92 o 
   1   1   9      225.32      231.61      2.13 o 
   2   1   9      240.08      250.29      2.49 o 
   3   1   9      124.68      133.66      1.35 o 
   4   1   9       10.05       10.51      0.34 o 
   5   1   9        1.38        1.68      0.19 o 
   6   1   9        4.82        4.17      0.28 o 
   7   1   9      108.31      109.58      1.49 o 
   8   1   9       11.32       10.98      0.60 o 
   9   1   9       20.25       20.47      0.80 o 
  10   1   9        8.87       10.36      0.66 o 
 -11   2   9        1.96        1.05      0.37 o 
 -10   2   9       13.35       15.17      0.71 o 
  -9   2   9        4.36        4.38      0.46 o 
  -8   2   9      102.21      109.20      1.67 o 
  -7   2   9       54.97       54.98      0.95 o 
  -6   2   9       30.65       29.68      0.58 o 
  -5   2   9       20.38       20.18      0.38 o 
  -4   2   9       31.08       32.38      0.57 o 
  -3   2   9       18.52       17.54      0.44 o 
  -2   2   9       36.03       36.95      0.56 o 
  -1   2   9       91.56       88.75      0.98 o 
   0   2   9      225.04      227.43      1.94 o 
   1   2   9       46.82       47.52      0.56 o 
   2   2   9       37.77       36.49      0.59 o 
   3   2   9        0.66        0.29      0.15 o 
   4   2   9       72.96       73.90      1.31 o 
   5   2   9      153.73      155.77      2.14 o 
   6   2   9       37.40       37.33      0.84 o 
   7   2   9       21.63       22.61      0.70 o 
   8   2   9        6.38        5.67      0.47 o 
   9   2   9        0.29       -0.28      0.33 o 
  -9   3   9        8.39        8.11      0.63 o 
  -8   3   9      109.43      117.07      2.01 o 
  -7   3   9       12.66       13.20      0.86 o 
  -6   3   9        6.97        6.37      0.39 o 
  -5   3   9       28.22       28.39      0.60 o 
  -4   3   9       28.14       27.34      0.45 o 
  -3   3   9      164.68      171.98      1.72 o 
  -2   3   9       28.79       30.74      0.47 o 
  -1   3   9       16.29       17.10      0.33 o 
   0   3   9      179.27      180.75      1.60 o 
   1   3   9       38.54       39.89      0.59 o 
   2   3   9       30.72       29.63      0.54 o 
   3   3   9        9.40        9.74      0.36 o 
   4   3   9       72.93       74.53      1.32 o 
   5   3   9       46.07       46.53      0.94 o 
   6   3   9        0.44        0.32      0.25 o 
   7   3   9        3.28        3.81      0.63 o 
   8   3   9        6.53        6.71      0.53 o 
  -7   4   9        2.70        3.35      0.46 o 
  -6   4   9       18.91       21.63      0.95 o 
  -5   4   9        9.25        9.73      1.08 o 
  -4   4   9        2.56        2.44      0.46 o 
  -3   4   9      246.55      247.27      4.97 o 
  -2   4   9       70.32       76.09      1.99 o 
  -1   4   9        8.64        7.92      0.51 o 
   0   4   9        0.63        0.40      0.23 o 
   1   4   9        4.31        3.97      0.29 o 
   2   4   9        1.79        1.32      0.26 o 
   3   4   9        3.10        3.07      0.35 o 
   4   4   9        9.40        9.11      0.52 o 
   5   4   9        5.03        5.14      0.54 o 
   6   4   9        6.42        6.12      0.50 o 
  -3   5   9        5.00        5.33      0.68 o 
  -2   5   9       19.64       20.43      0.76 o 
  -1   5   9        3.35        3.53      0.41 o 
   0   5   9       43.84       46.27      1.19 o 
   1   5   9        7.44        7.78      0.52 o 
   2   5   9        1.06        0.63      0.45 o 
 -11   0  10        4.06        5.32      0.58 o 
 -10   0  10        0.00        0.04      0.33 o 
  -9   0  10       19.42       16.05      0.82 o 
  -8   0  10        0.69       -0.12      0.41 o 
  -7   0  10       14.67       16.72      0.90 o 
  -6   0  10       74.45       71.67      1.34 o 
  -5   0  10       15.06       16.35      0.51 o 
  -4   0  10       33.60       34.60      0.95 o 
  -3   0  10       35.19       33.86      0.84 o 
  -2   0  10      219.91      228.04      3.13 o 
  -1   0  10      127.69      138.50      2.08 o 
   0   0  10        9.91       11.62      0.42 o 
   1   0  10        1.53        0.87      0.19 o 
   2   0  10       26.57       26.75      0.77 o 
   3   0  10        1.06        0.85      0.17 o 
   4   0  10       80.41       85.48      2.84 o 
   5   0  10        2.35        3.79      0.75 o 
   6   0  10        0.09       -0.09      0.33 o 
   7   0  10        0.34        0.10      0.52 o 
   8   0  10       24.99       28.98      0.97 o 
   9   0  10        4.24        3.75      0.65 o 
  10   0  10        0.94        1.50      0.86 o 
 -11   1  10        5.84        6.31      0.52 o 
 -10   1  10       38.51       39.07      0.85 o 
  -9   1  10       49.74       48.41      1.02 o 
  -8   1  10       19.79       17.58      0.60 o 
  -7   1  10       38.16       34.98      0.65 o 
  -6   1  10      163.43      158.45      1.76 o 
  -5   1  10       25.18       23.71      0.52 o 
  -4   1  10       28.86       29.75      0.56 o 
  -3   1  10       32.56       34.92      0.55 o 
  -2   1  10      118.96      113.79      1.29 o 
  -1   1  10       90.59       85.47      1.03 o 
   0   1  10      107.05      100.00      1.18 o 
   1   1  10       42.90       42.92      0.60 o 
   2   1  10       24.99       26.94      0.51 o 
   3   1  10       19.64       21.75      0.46 o 
   4   1  10       13.45       13.31      0.44 o 
   5   1  10       36.52       33.00      0.76 o 
   6   1  10      217.96      221.51      2.59 o 
   7   1  10        7.29        7.31      0.50 o 
   8   1  10       31.93       32.67      0.95 o 
   9   1  10       21.69       22.55      0.86 o 
  10   1  10        1.53        1.59      0.44 o 
 -10   2  10        0.82        1.27      0.44 o 
  -9   2  10        1.76        1.63      0.34 o 
  -8   2  10       12.64       13.47      0.63 o 
  -7   2  10       60.74       60.65      1.16 o 
  -6   2  10      348.37      355.56      3.85 o 
  -5   2  10       49.06       48.61      0.75 o 
  -4   2  10       15.70       15.01      0.39 o 
  -3   2  10        6.42        6.37      0.34 o 
  -2   2  10       11.80       11.88      0.32 o 
  -1   2  10        6.78        6.58      0.27 o 
   0   2  10       91.65       84.82      0.86 o 
   1   2  10      152.76      156.74      1.73 o 
   2   2  10       30.51       29.66      0.49 o 
   3   2  10        0.13       -0.21      0.14 o 
   4   2  10        9.33        7.74      0.35 o 
   5   2  10       55.73       60.27      1.10 o 
   6   2  10       38.89       38.21      0.85 o 
   7   2  10       12.92       14.70      0.71 o 
   8   2  10       42.23       42.62      1.16 o 
   9   2  10        1.94        1.81      0.45 o 
  -9   3  10       30.17       35.86      1.14 o 
  -8   3  10        9.10        9.84      0.60 o 
  -7   3  10       67.58       67.14      1.19 o 
  -6   3  10       10.96       10.59      0.49 o 
  -5   3  10        0.51        0.24      0.26 o 
  -4   3  10       78.84       79.06      1.12 o 
  -3   3  10       65.76       66.17      0.83 o 
  -2   3  10      147.03      148.59      1.52 o 
  -1   3  10       42.07       40.46      0.55 o 
   0   3  10       51.14       50.18      0.67 o 
   1   3  10       46.31       44.67      0.60 o 
   2   3  10       27.48       26.64      0.54 o 
   3   3  10       23.45       23.15      0.59 o 
   4   3  10        2.97        2.76      0.30 o 
   5   3  10       12.88       14.93      0.57 o 
   6   3  10       39.03       39.28      1.02 o 
   7   3  10        1.53        1.71      0.37 o 
   8   3  10       13.62       16.17      0.84 o 
  -7   4  10        8.64        9.46      0.48 o 
  -6   4  10       26.95       27.66      0.73 o 
  -5   4  10        8.32        6.75      0.59 o 
  -4   4  10       31.11       30.91      1.04 o 
  -3   4  10        1.53        1.84      0.43 o 
  -2   4  10       90.15       93.75      1.51 o 
  -1   4  10       49.41       55.71      1.04 o 
   0   4  10        2.12        1.98      0.29 o 
   1   4  10        6.61        6.12      0.34 o 
   2   4  10        3.34        3.78      0.32 o 
   3   4  10        2.23        2.85      0.31 o 
   4   4  10       22.31       22.42      0.74 o 
   5   4  10        0.17       -0.39      0.31 o 
 -11   0  11        0.08        0.71      0.44 o 
 -10   0  11       20.39       19.19      0.87 o 
  -9   0  11        8.15        6.57      0.55 o 
  -8   0  11      273.14      255.98      5.21 o 
  -7   0  11        4.72        5.05      0.69 o 
  -6   0  11        0.02       -0.23      0.24 o 
  -5   0  11        0.74        0.42      0.43 o 
  -4   0  11        9.34        7.38      0.39 o 
  -3   0  11      177.71      169.67      2.82 o 
  -2   0  11       23.16       20.68      0.70 o 
  -1   0  11       58.77       60.51      1.08 o 
   0   0  11       55.19       50.42      1.11 o 
   1   0  11       15.35       16.59      0.53 o 
   2   0  11       64.07       60.03      2.23 o 
   3   0  11       26.70       30.73      1.13 o 
   4   0  11      127.50      130.12      2.39 o 
   5   0  11       15.11       13.68      0.81 o 
   6   0  11        1.94        1.94      0.37 o 
   7   0  11        3.32        3.44      0.49 o 
   8   0  11        9.94       10.07      1.27 o 
   9   0  11       31.65       33.81      1.51 o 
 -11   1  11        1.75        1.63      0.44 o 
 -10   1  11        3.49        2.70      0.36 o 
  -9   1  11       13.47       15.04      0.61 o 
  -8   1  11       52.22       50.36      1.03 o 
  -7   1  11       44.08       43.15      0.78 o 
  -6   1  11       71.11       75.83      1.16 o 
  -5   1  11      267.54      272.12      3.61 o 
  -4   1  11       64.34       63.78      0.93 o 
  -3   1  11       52.85       45.70      0.69 o 
  -2   1  11       31.70       29.95      0.50 o 
  -1   1  11       80.58       76.18      0.97 o 
   0   1  11        9.86       10.26      0.32 o 
   1   1  11       19.72       17.79      0.51 o 
   2   1  11       13.07       14.18      0.39 o 
   3   1  11       73.45       71.61      1.06 o 
   4   1  11        6.10        6.54      0.34 o 
   5   1  11       19.68       18.20      0.60 o 
   6   1  11       23.84       24.14      1.01 o 
   7   1  11       12.54       12.67      0.63 o 
   8   1  11       13.48       14.24      0.70 o 
   9   1  11       30.81       30.82      0.98 o 
 -10   2  11        0.14        0.58      0.37 o 
  -9   2  11        1.50        0.93      0.34 o 
  -8   2  11        5.29        5.61      0.46 o 
  -7   2  11        1.65        0.69      0.24 o 
  -6   2  11      386.67      391.19      5.36 o 
  -5   2  11      113.80      118.33      1.80 o 
  -4   2  11       21.33       21.53      0.72 o 
  -3   2  11       41.93       41.73      0.64 o 
  -2   2  11       25.27       26.92      0.53 o 
  -1   2  11       46.89       48.98      0.67 o 
   0   2  11       90.58       91.23      1.11 o 
   1   2  11       20.22       22.49      0.44 o 
   2   2  11       19.09       19.99      0.46 o 
   3   2  11       10.89        8.96      0.32 o 
   4   2  11       12.23       12.80      0.36 o 
   5   2  11        7.89        7.52      0.42 o 
   6   2  11       23.13       21.65      0.68 o 
   7   2  11       48.26       47.18      1.14 o 
   8   2  11        2.31        2.14      0.40 o 
  -8   3  11       19.42       22.15      0.88 o 
  -7   3  11       10.55       10.22      0.49 o 
  -6   3  11       38.85       38.58      0.86 o 
  -5   3  11        5.71        5.81      0.38 o 
  -4   3  11       42.26       43.87      1.12 o 
  -3   3  11       23.14       22.03      0.61 o 
  -2   3  11       41.33       43.14      0.75 o 
  -1   3  11        6.47        7.30      0.30 o 
   0   3  11        0.61        0.56      0.17 o 
   1   3  11       14.39       14.18      0.35 o 
   2   3  11       70.87       70.13      1.30 o 
   3   3  11       48.64       46.93      1.24 o 
   4   3  11       10.16        9.49      0.43 o 
   5   3  11        0.68        0.64      0.28 o 
   6   3  11        2.48        2.09      0.39 o 
   7   3  11        0.34        0.04      0.37 o 
  -6   4  11        6.00        6.71      0.42 o 
  -5   4  11        4.38        4.52      0.35 o 
  -4   4  11       12.38       11.85      0.49 o 
  -3   4  11       45.68       43.56      0.93 o 
  -2   4  11        0.34        0.24      0.24 o 
  -1   4  11       92.81       91.86      1.93 o 
   0   4  11       16.31       16.63      0.57 o 
   1   4  11        0.20        0.23      0.24 o 
   2   4  11       28.61       28.26      0.73 o 
   3   4  11        0.97        1.26      0.29 o 
   4   4  11       10.41       11.19      0.58 o 
   5   4  11        1.41        0.72      0.31 o 
 -10   0  12        1.83        0.73      0.40 o 
  -9   0  12        2.43        1.38      0.40 o 
  -8   0  12       17.20       15.94      1.79 o 
  -7   0  12       24.85       20.77      3.11 o 
  -6   0  12       17.15       17.28      0.73 o 
  -5   0  12       12.47       10.95      0.71 o 
  -4   0  12      440.88      399.84      5.93 o 
  -3   0  12       69.74       71.31      1.48 o 
  -2   0  12        7.29        7.44      0.50 o 
  -1   0  12        4.95        5.11      0.40 o 
   0   0  12        4.62        4.35      0.70 o 
   1   0  12       14.06       13.12      0.60 o 
   2   0  12        2.91        2.85      0.30 o 
   3   0  12       14.13       14.56      0.57 o 
   4   0  12        0.68        0.49      0.36 o 
   5   0  12        5.27        3.93      0.57 o 
   6   0  12        0.43        0.40      0.41 o 
   7   0  12       13.69       14.87      0.98 o 
   8   0  12       47.31       49.27      1.75 o 
   9   0  12        0.55        0.57      0.61 o 
 -10   1  12        1.50        0.98      0.37 o 
  -9   1  12       11.40       12.10      0.56 o 
  -8   1  12       14.62       14.63      0.58 o 
  -7   1  12       52.09       42.06      0.82 o 
  -6   1  12       27.65       25.72      0.51 o 
  -5   1  12      120.99      119.11      1.63 o 
  -4   1  12      517.67      519.22      5.47 o 
  -3   1  12        3.02        2.98      0.22 o 
  -2   1  12       70.36       69.56      0.87 o 
  -1   1  12       27.79       28.71      0.54 o 
   0   1  12      186.72      186.65      2.38 o 
   1   1  12       23.35       22.96      0.57 o 
   2   1  12       23.88       25.21      0.74 o 
   3   1  12       11.36        9.42      0.39 o 
   4   1  12       12.63       11.23      0.49 o 
   5   1  12        1.64        1.31      0.33 o 
   6   1  12        1.13        0.72      0.33 o 
   7   1  12        8.88        8.32      0.56 o 
   8   1  12       41.86       38.44      1.88 o 
   9   1  12        4.70        5.64      0.55 o 
  -9   2  12        6.82        8.27      0.56 o 
  -8   2  12        5.32        5.22      0.38 o 
  -7   2  12       74.13       75.34      2.67 o 
  -6   2  12       11.82       10.18      0.43 o 
  -5   2  12       96.19       99.07      1.36 o 
  -4   2  12      150.16      144.01      1.88 o 
  -3   2  12       31.19       31.46      0.58 o 
  -2   2  12       26.93       23.91      0.46 o 
  -1   2  12       49.97       47.90      0.96 o 
   0   2  12       84.16       80.62      1.04 o 
   1   2  12       24.03       22.48      0.47 o 
   2   2  12       26.84       25.14      0.51 o 
   3   2  12       21.23       21.73      0.53 o 
   4   2  12        4.60        4.30      0.37 o 
   5   2  12        4.73        4.90      0.38 o 
   6   2  12       12.20       11.79      0.60 o 
   7   2  12        8.71        9.02      0.57 o 
   8   2  12        1.93        2.38      0.44 o 
  -8   3  12        1.70        2.31      0.34 o 
  -7   3  12       20.96       23.90      0.71 o 
  -6   3  12        2.28        2.37      0.31 o 
  -5   3  12       44.87       43.26      0.91 o 
  -4   3  12       24.46       24.53      0.66 o 
  -3   3  12       24.73       25.21      0.68 o 
  -2   3  12      117.11      110.55      1.46 o 
  -1   3  12       19.92       18.04      0.49 o 
   0   3  12       46.28       42.24      0.74 o 
   1   3  12        3.69        3.51      0.24 o 
   2   3  12       19.77       20.09      0.76 o 
   3   3  12        9.66        9.61      0.51 o 
   4   3  12        3.99        3.49      0.33 o 
   5   3  12        9.34        9.30      0.75 o 
   6   3  12        6.80        7.25      0.62 o 
  -5   4  12        4.36        4.50      0.38 o 
  -4   4  12        6.89        6.58      0.50 o 
  -3   4  12        6.52        5.65      0.35 o 
  -2   4  12       14.53       12.77      0.60 o 
  -1   4  12        8.79        9.97      0.51 o 
   0   4  12       12.49       14.40      0.59 o 
   1   4  12       12.52       12.97      0.58 o 
   2   4  12        9.07        9.26      0.49 o 
   3   4  12       20.79       21.77      0.68 o 
   4   4  12        4.53        5.26      0.45 o 
 -10   0  13        0.62        0.70      0.52 o 
  -9   0  13        1.59        1.35      0.37 o 
  -8   0  13       21.13       21.24      1.33 o 
  -7   0  13       36.04       36.77      2.48 o 
  -6   0  13       50.93       50.96      1.15 o 
  -5   0  13        1.03       -0.41      0.51 o 
  -4   0  13       75.56       72.96      1.65 o 
  -3   0  13       25.82       26.62      0.91 o 
  -2   0  13        4.71        3.47      0.40 o 
  -1   0  13      530.92      518.38      7.95 o 
   0   0  13       18.22       17.00      0.88 o 
   1   0  13        0.06        0.41      0.24 o 
   2   0  13        5.36        6.31      0.47 o 
   3   0  13        5.52        6.08      0.57 o 
   4   0  13       15.37       15.22      0.82 o 
   5   0  13       28.19       28.82      1.96 o 
   6   0  13        0.02       -0.46      0.41 o 
   7   0  13        3.22        3.32      0.65 o 
   8   0  13        1.26        1.21      0.57 o 
 -10   1  13        2.27        2.33      0.47 o 
  -9   1  13        0.17        0.17      0.29 o 
  -8   1  13        9.06        9.12      0.49 o 
  -7   1  13       17.68       18.52      0.53 o 
  -6   1  13      151.12      133.45      2.07 o 
  -5   1  13       10.53       10.49      0.67 o 
  -4   1  13      335.69      337.37      3.69 o 
  -3   1  13      378.96      389.44      5.24 o 
  -2   1  13        0.78        0.49      0.17 o 
  -1   1  13       27.22       28.83      0.70 o 
   0   1  13       32.89       35.25      0.90 o 
   1   1  13      104.98      106.37      2.04 o 
   2   1  13       29.72       30.37      0.70 o 
   3   1  13       22.57       22.85      0.80 o 
   4   1  13       10.67       10.49      0.55 o 
   5   1  13        2.31        1.87      0.33 o 
   6   1  13        7.80        7.80      0.52 o 
   7   1  13        2.82        3.88      0.46 o 
   8   1  13        3.79        4.46      0.52 o 
  -9   2  13        2.03        2.72      0.53 o 
  -8   2  13        0.04       -0.31      0.24 o 
  -7   2  13        4.29        4.70      0.37 o 
  -6   2  13        1.05        0.87      0.29 o 
  -5   2  13       12.77       10.76      0.45 o 
  -4   2  13      108.98      106.71      1.45 o 
  -3   2  13        5.54        5.63      0.30 o 
  -2   2  13       58.64       60.75      0.88 o 
  -1   2  13       41.00       37.33      0.71 o 
   0   2  13        5.37        4.39      0.30 o 
   1   2  13       17.22       19.27      0.49 o 
   2   2  13       27.94       26.12      0.57 o 
   3   2  13        0.48        0.29      0.20 o 
   4   2  13        8.37        7.68      0.47 o 
   5   2  13        2.26        2.03      0.36 o 
   6   2  13        2.07        2.25      0.48 o 
   7   2  13        2.95        2.46      0.40 o 
  -7   3  13        2.83        4.35      0.39 o 
  -6   3  13        0.64        0.61      0.28 o 
  -5   3  13        5.32        5.05      0.37 o 
  -4   3  13        4.64        4.76      0.37 o 
  -3   3  13       31.87       32.77      0.69 o 
  -2   3  13       13.49       11.41      0.45 o 
  -1   3  13       23.39       19.75      0.53 o 
   0   3  13       13.06       13.20      0.45 o 
   1   3  13        6.29        5.89      0.34 o 
   2   3  13       10.78       12.49      0.48 o 
   3   3  13        1.36        0.58      0.26 o 
   4   3  13       12.04       12.23      0.60 o 
   5   3  13        8.51        6.71      0.59 o 
  -4   4  13        7.77        8.86      0.77 o 
  -3   4  13        2.28        2.35      0.32 o 
  -2   4  13        1.53        1.90      0.47 o 
  -1   4  13       33.21       30.14      1.00 o 
   0   4  13       14.73       18.16      0.68 o 
   1   4  13        2.37        1.75      0.35 o 
   2   4  13        8.52        9.90      0.51 o 
  -9   0  14        0.88        1.27      0.58 o 
  -8   0  14        0.42        0.83      0.44 o 
  -7   0  14        0.44        0.92      0.41 o 
  -6   0  14       14.32       14.62      0.70 o 
  -5   0  14        0.03       -0.33      0.24 o 
  -4   0  14        1.27        0.04      0.53 o 
  -3   0  14      120.68      120.77      2.77 o 
  -2   0  14     1254.58     1248.51     35.16 o 
  -1   0  14       24.53       23.17      1.17 o 
   0   0  14        0.01        0.65      0.36 o 
   1   0  14        5.75        5.85      0.57 o 
   2   0  14       44.96       48.09      1.47 o 
   3   0  14        2.93        3.43      0.49 o 
   4   0  14        8.07        9.89      0.77 o 
   5   0  14        3.45        1.83      0.53 o 
   6   0  14        0.36       -0.60      0.86 o 
   7   0  14        1.28        1.18      0.53 o 
  -9   1  14        1.43        1.27      0.40 o 
  -8   1  14        5.94        5.79      0.43 o 
  -7   1  14       12.79       11.53      0.46 o 
  -6   1  14        0.99        0.54      0.25 o 
  -5   1  14       30.34       24.19      0.66 o 
  -4   1  14       11.35        9.73      0.55 o 
  -3   1  14      127.69      128.04      2.16 o 
  -2   1  14       65.25       64.13      1.09 o 
  -1   1  14        9.29        9.69      0.46 o 
   0   1  14      182.27      185.68      2.50 o 
   1   1  14       29.19       30.14      0.74 o 
   2   1  14       26.05       23.94      0.72 o 
   3   1  14       34.81       35.07      0.92 o 
   4   1  14        8.35        8.78      0.65 o 
   5   1  14        0.47       -0.06      0.29 o 
   6   1  14        2.35        1.45      0.37 o 
   7   1  14        2.95        2.66      0.44 o 
  -8   2  14        2.43        3.02      0.42 o 
  -7   2  14        0.32        0.05      0.25 o 
  -6   2  14        0.04        0.09      0.26 o 
  -5   2  14       65.59       58.85      1.11 o 
  -4   2  14       34.56       35.42      0.82 o 
  -3   2  14       29.68       28.65      0.58 o 
  -2   2  14        9.25        8.32      0.44 o 
  -1   2  14        5.43        5.30      0.32 o 
   0   2  14       62.33       58.08      0.97 o 
   1   2  14       40.94       38.88      0.90 o 
   2   2  14       45.23       41.71      0.88 o 
   3   2  14        3.64        3.95      0.34 o 
   4   2  14        6.47        6.71      0.47 o 
   5   2  14        6.32        5.64      0.46 o 
   6   2  14        0.37        0.08      0.42 o 
  -6   3  14        3.44        3.70      0.37 o 
  -5   3  14        2.02        1.06      0.27 o 
  -4   3  14       11.34       10.99      0.49 o 
  -3   3  14        6.14        5.99      0.36 o 
  -2   3  14       23.28       23.99      0.61 o 
  -1   3  14        4.62        4.17      0.37 o 
   0   3  14       39.08       37.42      0.85 o 
   1   3  14        0.01        0.00      0.24 o 
   2   3  14       18.88       21.90      0.75 o 
   3   3  14        1.64        1.88      0.36 o 
   4   3  14        2.40        2.12      0.41 o 
   5   3  14        1.93        2.58      0.47 o 
  -2   4  14        8.32        8.77      0.50 o 
  -1   4  14       13.72       15.98      0.64 o 
   0   4  14        3.20        4.29      0.41 o 
  -9   0  15        1.12        2.59      0.57 o 
  -8   0  15        2.26        1.56      0.53 o 
  -7   0  15        8.51       10.14      0.85 o 
  -6   0  15        2.88        2.23      0.44 o 
  -5   0  15       41.81       38.85      1.00 o 
  -4   0  15       23.52       19.32      0.73 o 
  -3   0  15        0.04       -0.69      0.46 o 
  -2   0  15      183.52      184.02      3.91 o 
  -1   0  15       34.48       36.46      2.65 o 
   0   0  15       42.82       41.59      1.39 o 
   1   0  15      117.50      110.98      2.65 o 
   2   0  15       10.98       13.63      1.90 o 
   3   0  15        0.15       -0.29      0.41 o 
   4   0  15       42.55       45.34      1.79 o 
   5   0  15       18.32       19.54      1.44 o 
   6   0  15        2.67        1.56      0.57 o 
   7   0  15        3.63        2.66      0.65 o 
  -8   1  15        2.91        3.24      0.42 o 
  -7   1  15        5.80        5.51      0.41 o 
  -6   1  15        8.00        8.63      0.44 o 
  -5   1  15        5.24        4.70      0.35 o 
  -4   1  15       22.84       22.69      0.63 o 
  -3   1  15        1.91        1.04      0.28 o 
  -2   1  15      109.63      107.70      1.61 o 
  -1   1  15      216.55      213.77      3.11 o 
   0   1  15       18.05       17.50      0.69 o 
   1   1  15      162.28      164.54      2.55 o 
   2   1  15       35.95       34.77      0.94 o 
   3   1  15       17.82       19.99      0.73 o 
   4   1  15       14.52       16.32      0.68 o 
   5   1  15        3.29        3.83      0.52 o 
   6   1  15        1.48        1.48      0.38 o 
  -7   2  15        3.90        4.62      0.40 o 
  -6   2  15       10.19       10.14      0.51 o 
  -5   2  15        6.21        7.21      0.63 o 
  -4   2  15       38.73       35.93      0.82 o 
  -3   2  15       20.36       21.35      0.59 o 
  -2   2  15        7.68        7.46      0.38 o 
  -1   2  15       18.40       18.00      0.54 o 
   0   2  15       12.30       11.26      0.49 o 
   1   2  15       29.41       28.54      0.75 o 
   2   2  15        5.80        6.00      0.40 o 
   3   2  15       15.63       16.39      0.60 o 
   4   2  15        8.49        8.79      0.57 o 
   5   2  15        3.23        4.02      0.51 o 
  -5   3  15        5.39        6.25      0.43 o 
  -4   3  15        0.30        0.75      0.25 o 
  -3   3  15        0.22        0.59      0.24 o 
  -2   3  15        3.97        4.17      0.41 o 
  -1   3  15        4.98        5.25      0.37 o 
   0   3  15        1.50        2.59      0.32 o 
   1   3  15        6.84        5.34      0.45 o 
   2   3  15        5.99        6.67      0.49 o 
   3   3  15        1.07        1.44      0.39 o 
  -8   0  16        1.10        0.90      0.44 o 
  -7   0  16        0.49        0.99      0.58 o 
  -6   0  16       31.42       33.69      1.34 o 
  -5   0  16        0.99        0.88      0.32 o 
  -4   0  16        4.24        4.04      0.44 o 
  -3   0  16       18.96       17.28      0.93 o 
  -2   0  16        0.90       -0.66      0.44 o 
  -1   0  16      103.19      100.52      2.49 o 
   0   0  16      316.08      314.33     10.89 o 
   1   0  16        0.85        1.75      0.53 o 
   2   0  16       57.45       59.61      1.79 o 
   3   0  16       14.98       15.35      1.38 o 
   4   0  16        1.97        2.25      0.57 o 
   5   0  16       19.14       21.53      1.14 o 
   6   0  16        0.44        0.33      0.98 o 
  -8   1  16        3.96        4.27      0.53 o 
  -7   1  16        1.30        1.87      0.36 o 
  -6   1  16        2.42        2.77      0.38 o 
  -5   1  16        2.73        2.60      0.35 o 
  -4   1  16        1.14        0.75      0.31 o 
  -3   1  16        5.95        5.79      0.39 o 
  -2   1  16       12.04       11.88      0.52 o 
  -1   1  16       19.04       19.40      0.93 o 
   0   1  16       88.35       91.06      2.20 o 
   1   1  16       17.98       19.76      0.76 o 
   2   1  16       61.43       57.51      1.26 o 
   3   1  16        5.95        4.12      0.44 o 
   4   1  16       10.04        8.57      0.57 o 
   5   1  16        9.15        8.10      0.56 o 
  -6   2  16        1.49        1.45      0.32 o 
  -5   2  16        3.37        3.31      0.35 o 
  -4   2  16        2.97        2.65      0.32 o 
  -3   2  16       13.19       11.23      0.51 o 
  -2   2  16        4.78        5.30      0.44 o 
  -1   2  16        2.44        2.70      0.37 o 
   0   2  16       15.03       16.54      0.67 o 
   1   2  16        7.69        8.67      0.68 o 
   2   2  16       34.69       35.72      0.96 o 
   3   2  16       27.67       26.06      1.05 o 
   4   2  16        3.05        3.14      0.44 o 
  -4   3  16        0.43        0.64      0.29 o 
  -3   3  16        7.99        6.98      0.55 o 
  -2   3  16       26.82       26.88      0.84 o 
  -1   3  16        4.15        4.44      0.44 o 
   0   3  16        3.01        4.15      0.44 o 
   1   3  16        3.24        4.02      0.46 o 
   2   3  16       10.37       10.38      0.76 o 
  -7   0  17        7.77       12.65      1.73 o 
  -6   0  17        2.65        3.12      0.57 o 
  -5   0  17        0.00        0.47      0.31 o 
  -4   0  17       10.90       13.04      0.68 o 
  -3   0  17       10.63        8.70      0.73 o 
  -2   0  17        0.69       -0.17      0.52 o 
  -1   0  17        0.07       -0.35      0.58 o 
   0   0  17       25.46       30.03      1.90 o 
   1   0  17        0.04        0.35      0.41 o 
   2   0  17       11.18       10.19      0.85 o 
   3   0  17        5.65        7.24      0.77 o 
   4   0  17       23.25       27.29      1.30 o 
   5   0  17        0.50        1.21      0.86 o 
  -6   1  17        0.41        1.03      0.46 o 
  -5   1  17       16.12       16.41      0.62 o 
  -4   1  17        3.20        2.60      0.32 o 
  -3   1  17        2.34        2.10      0.30 o 
  -2   1  17       26.15       25.73      0.70 o 
  -1   1  17        0.51       -0.05      0.27 o 
   0   1  17       19.00       20.65      0.76 o 
   1   1  17       63.21       65.01      1.37 o 
   2   1  17        8.94        8.57      0.58 o 
   3   1  17       40.30       40.64      1.13 o 
   4   1  17        6.60        4.84      0.49 o 
  -5   2  17        1.79        1.77      0.40 o 
  -4   2  17        9.42       12.61      0.62 o 
  -3   2  17        6.39        5.95      0.43 o 
  -2   2  17       10.08       10.52      0.58 o 
  -1   2  17        6.23        6.97      0.50 o 
   0   2  17        5.33        4.94      0.46 o 
   1   2  17       19.56       17.63      1.03 o 
   2   2  17       17.35       18.93      0.76 o 
   3   2  17       43.03       49.16      1.21 o 
  -6   0  18        5.58        5.85      0.86 o 
  -5   0  18        3.69        5.53      1.15 o 
  -4   0  18       12.64       14.14      0.71 o 
  -3   0  18        1.74        1.94      0.53 o 
  -2   0  18       10.16       11.55      0.85 o 
  -1   0  18        2.44        2.65      0.53 o 
   0   0  18       12.97       14.50      0.93 o 
   1   0  18       10.97        9.22      0.82 o 
   2   0  18       11.26       10.66      0.98 o 
   3   0  18        4.49        6.09      1.27 o 
  -5   1  18        3.27        5.41      0.46 o 
  -4   1  18        3.16        2.91      0.39 o 
  -3   1  18        6.46        7.20      0.45 o 
  -2   1  18        0.29        0.24      0.27 o 
  -1   1  18       12.14       14.69      0.59 o 
   0   1  18        0.56       -0.05      0.30 o 
   1   1  18        4.35        4.35      0.43 o 
   2   1  18       17.58       16.32      0.72 o 
   3   1  18        4.43        5.86      0.52 o 
  -3   2  18        2.29        3.57      0.37 o 
  -2   2  18        3.20        4.91      0.46 o 
  -1   2  18        0.47        0.19      0.31 o 
   0   2  18        7.95        8.22      0.55 o 
  -4   0  19        0.24        0.68      0.41 o 
  -3   0  19        1.64        1.45      0.63 o 
  -2   0  19        0.03       -0.17      0.41 o 
  -1   0  19        1.99        2.25      0.57 o 
   0   0  19       32.56       34.81      1.42 o 
   1   0  19        4.65        4.61      0.65 o 
  -2   1  19        6.88        8.30      0.55 o 
  -1   1  19        0.20        0.22      0.28 o 
   0   1  19        1.98        1.47      0.37 o 
                                                 
